# Supplementary material for: Tetra-μ-acetato-κ8 O:O′-bis­{[N-(4-chloro­phen­yl)-4-methyl­pyridin-2-amine-κN 1]copper(II)}
Source: Acta Crystallogr Sect E Struct Rep Online. 2010 Aug 4;66(Pt 9):m1049–50. doi: 10.1107/S1600536810030187 (PMC3008138; doi:10.1107/S1600536810030187)
Supplement: Supplementary file 1 [file e-66-m1049-sup1.cif]

##############################################################################
###                                                                        ###
###        Electronic paper (Acta Crystallographica Section E)             ###
###                                                                        ###
##############################################################################
#                                                                            #
# This CIF contains the data in a paper accepted for publication in Acta     #
# Crystallographica Section E. It conforms to the requirements of Notes      #
# for Authors for Section E, and has been peer reviewed under the auspices   #
# of the IUCr Commission on Journals.                                        #
#                                                                            #
# Full details of the Crystallographic Information File format               #
# are given in the paper "The Crystallographic Information File (CIF):       #
# a New Standard Archive File for Crystallography" by S. R. Hall, F. H.      #
# Allen and I. D. Brown [Acta Cryst. (1991), A47, 655-685].                  #
#                                                                            #
# The current version of the core CIF dictionary is obtainable from          #
# ftp://ftp.iucr.org/pub/cif_core.dic. The current version number is 2.4.    #
#                                                                            #
# Software is freely available for graphical display of the structure(s) in  #
# this CIF.  For information consult the CIF home page http://www.iucr.org/  #
# cif/home.html                                                              #
#                                                                            #
# This file may be used for bona fide research purposes within the           #
# scientific community so long as proper attribution is given to the journal # 
# article from which it was obtained.                                        #
#                                                                            #
##############################################################################
                                             
data_global
_audit_creation_method     SHELXL-97
_journal_date_recd_electronic     2010-07-29
_journal_date_accepted     2010-07-29
_journal_name_full     'Acta Crystallographica, Section E'
_journal_year     2010
_journal_volume     66
_journal_issue      9
_journal_page_first     m1049
_journal_page_last     m1050
_journal_paper_category     QM
_journal_coeditor_code     HB5589
_publ_contact_author_name     ' Edward RT Tiekink '
_publ_contact_author_address
;
Department of Chemistry, University of Malaya,
50603 Kuala Lumpur, Malaysia
;
_publ_contact_author_email
;
edward.tiekink@gmail.com
;
_publ_contact_author_fax     ' +60 3 7967 4193 '
_publ_contact_author_phone     ' +60 3 7967 6775 '
_publ_section_title
;\
Tetra-\m-acetato-\k^8^<i>O</i>:<i>O</i>'-bis{[<i>N</i>-(4-chlorophenyl)-4-\
methylpyridin-2-amine-\k<i>N</i>^1^]copper(II)}
;
loop_
    _publ_author_name
    _publ_author_footnote
    _publ_author_address
    ' Fairuz, Zainal A.' .
;
Department of Chemistry, University of Malaya,
50603 Kuala Lumpur, Malaysia
;
    ' Aiyub, Zaharah ' .
;
Department of Chemistry, University of Malaya,
50603 Kuala Lumpur, Malaysia
;
    'Abdullah, Zanariah '
;
Additional correspondence author, e-mail: zana@um.edu.my.
;
;
Department of Chemistry, University of Malaya,
50603 Kuala Lumpur, Malaysia
;
    'Ng, Seik Weng' .
;
Department of Chemistry, University of Malaya,
50603 Kuala Lumpur, Malaysia
;
    'Tiekink, Edward R. T.' .
;
Department of Chemistry, University of Malaya,
50603 Kuala Lumpur, Malaysia
;
_publ_section_synopsis     .
data_I
_audit_creation_method     SHELXL-97
_chemical_name_systematic
;
Tetra-\m-acetato-\k^8^<i>O</i>:<i>O</i>'-bis{[<i>N</i>-(4-chlorophenyl)-4-
methylpyridin-2-amine-\k<i>N</i>^1^]copper(II)}
;
_chemical_name_common     ?
_chemical_formula_moiety     'C32 H34 Cl2 Cu2 N4 O8  '
_chemical_formula_sum     'C32 H34 Cl2 Cu2 N4 O8'
_chemical_formula_iupac     '[Cu2 (C2 H3 O2)4 (C12 H11 Cl N2)2]'
_chemical_formula_weight     800.61
_chemical_melting_point     ?
_symmetry_cell_setting     monoclinic
_symmetry_space_group_name_H-M     'P 21/c'
_symmetry_space_group_name_Hall     '-P 2ybc'
loop_
    _symmetry_equiv_pos_as_xyz
    'x, y, z'
    '-x, y+1/2, -z+1/2'
    '-x, -y, -z'
    'x, -y-1/2, z-1/2'
_cell_length_a     11.7430(17)
_cell_length_b     15.619(2)
_cell_length_c     9.9866(14)
_cell_angle_alpha     90
_cell_angle_beta     109.901(2)
_cell_angle_gamma     90
_cell_volume     1722.3(4)
_cell_formula_units_Z     2
_cell_measurement_reflns_used     2098
_cell_measurement_theta_min     2.5
_cell_measurement_theta_max     23.4
_cell_measurement_temperature     296(2)
_exptl_crystal_description     plate
_exptl_crystal_colour     green
_exptl_crystal_size_max     0.35
_exptl_crystal_size_mid     0.25
_exptl_crystal_size_min     0.05
_exptl_crystal_density_diffrn     1.544
_exptl_crystal_density_meas     ?
_exptl_crystal_density_method     'not measured'
_exptl_crystal_F_000     820
_exptl_absorpt_coefficient_mu     1.445
_exptl_absorpt_correction_type     multi-scan
_exptl_absorpt_process_details     '(SADABS; Sheldrick, 1996)'
_exptl_absorpt_correction_T_min     0.632
_exptl_absorpt_correction_T_max     0.931
_diffrn_ambient_temperature     296(2)
_diffrn_radiation_type     MoK\a
_diffrn_radiation_wavelength     0.71073
_diffrn_radiation_source     'fine-focus sealed tube'
_diffrn_radiation_monochromator     graphite
_diffrn_measurement_device_type     'Bruker SMART APEX CCD'
_diffrn_measurement_method     '\w scan'
_diffrn_detector_area_resol_mean     ?
_diffrn_reflns_number     11432
_diffrn_reflns_av_R_equivalents     0.065
_diffrn_reflns_av_sigmaI/netI     0.076
_diffrn_reflns_theta_min     1.8
_diffrn_reflns_theta_max     27.5
_diffrn_reflns_theta_full     27.5
_diffrn_measured_fraction_theta_max     0.999
_diffrn_measured_fraction_theta_full     0.999
_diffrn_reflns_limit_h_min     -15
_diffrn_reflns_limit_h_max     13
_diffrn_reflns_limit_k_min     -19
_diffrn_reflns_limit_k_max     20
_diffrn_reflns_limit_l_min     -11
_diffrn_reflns_limit_l_max     12
_diffrn_standards_number     0
_diffrn_standards_interval_count     0
_diffrn_standards_interval_time     0
_diffrn_standards_decay_%     0
_reflns_number_total     3951
_reflns_number_gt     2460
_reflns_threshold_expression     I>2\s(I)
_refine_ls_structure_factor_coef     Fsqd
_refine_ls_matrix_type     full
_refine_ls_R_factor_all     0.096
_refine_ls_R_factor_gt     0.052
_refine_ls_wR_factor_gt     0.128
_refine_ls_wR_factor_ref     0.151
_refine_ls_goodness_of_fit_ref     1.04
_refine_ls_restrained_S_all     1.04
_refine_ls_number_reflns     3951
_refine_ls_number_parameters     224
_refine_ls_number_restraints     1
_refine_ls_hydrogen_treatment     mixed
_refine_ls_weighting_scheme     calc
_refine_ls_weighting_details
           'calc w=1/[\s^2^(Fo^2^)+(0.064P)^2^+1.063P] where P=(Fo^2^+2Fc^2^)/3'
_atom_sites_solution_hydrogens     geom
_atom_sites_solution_primary     direct
_atom_sites_solution_secondary     difmap
_refine_ls_shift/su_max     0.001
_refine_ls_shift/su_mean     0.001
_refine_diff_density_max     0.49
_refine_diff_density_min     -0.77
_refine_ls_extinction_method     none
_refine_ls_extinction_coef     ?
loop_
    _atom_type_symbol
    _atom_type_description
    _atom_type_scat_dispersion_real
    _atom_type_scat_dispersion_imag
    _atom_type_scat_source
    'C' 'C' 0.0033 0.0016
                         'International Tables Vol C Tables 4.2.6.8 and 6.1.1.4'
    'H' 'H' 0.0000 0.0000
                         'International Tables Vol C Tables 4.2.6.8 and 6.1.1.4'
    'N' 'N' 0.0061 0.0033
                         'International Tables Vol C Tables 4.2.6.8 and 6.1.1.4'
    'O' 'O' 0.0106 0.0060
                         'International Tables Vol C Tables 4.2.6.8 and 6.1.1.4'
    'Cl' 'Cl' 0.1484 0.1585
                         'International Tables Vol C Tables 4.2.6.8 and 6.1.1.4'
    'Cu' 'Cu' 0.3201 1.2651
                         'International Tables Vol C Tables 4.2.6.8 and 6.1.1.4'
_computing_data_collection     'APEX2 (Bruker, 2009)'
_computing_cell_refinement     'SAINT (Bruker, 2009)'
_computing_data_reduction     'SAINT (Bruker, 2009)'
_computing_structure_solution     'SHELXS97 (Sheldrick, 2008)'
_computing_structure_refinement     'SHELXL97 (Sheldrick, 2008)'
_computing_molecular_graphics
;
ORTEP-3 (Farrugia, 1997) and DIAMOND (Brandenburg, 2006)
;
_computing_publication_material     'publCIF (Westrip, 2010)'
loop_
    _atom_site_type_symbol
    _atom_site_label
    _atom_site_fract_x
    _atom_site_fract_y
    _atom_site_fract_z
    _atom_site_U_iso_or_equiv
    _atom_site_adp_type
    _atom_site_calc_flag
    _atom_site_refinement_flags
    _atom_site_occupancy
    _atom_site_disorder_assembly
    _atom_site_disorder_group
    Cu Cu1 0.92999(4) 0.47727(4) 0.57325(5) 0.03790(19) Uani d . 1 . .
    Cl Cl1 0.17644(11) 0.30281(12) 0.10013(15) 0.0756(5) Uani d . 1 . .
    N N1 0.8173(3) 0.4410(2) 0.7033(3) 0.0359(8) Uani d . 1 . .
    N N2 0.6604(3) 0.3905(3) 0.5143(4) 0.0514(11) Uani d D 1 . .
    H H2 0.712(3) 0.386(3) 0.472(4) 0.054(14) Uiso d D 1 . .
    O O1 0.9185(3) 0.5697(2) 0.2909(3) 0.0520(8) Uani d . 1 . .
    O O2 0.7991(2) 0.5312(2) 0.4143(3) 0.0526(9) Uani d . 1 . .
    O O3 1.0247(3) 0.4097(2) 0.3375(3) 0.0502(8) Uani d . 1 . .
    O O4 0.9027(3) 0.3711(2) 0.4573(4) 0.0539(9) Uani d . 1 . .
    C C1 0.8177(4) 0.5643(3) 0.3087(5) 0.0424(10) Uani d . 1 . .
    C C2 0.7092(4) 0.6009(4) 0.1941(5) 0.0656(15) Uani d . 1 . .
    H H2A 0.6375 0.5713 0.1939 0.098 Uiso calc R 1 . .
    H H2B 0.7191 0.5942 0.1032 0.098 Uiso calc R 1 . .
    H H2C 0.7018 0.6607 0.2122 0.098 Uiso calc R 1 . .
    C C3 0.9545(3) 0.3572(3) 0.3661(4) 0.0408(10) Uani d . 1 . .
    C C4 0.9312(4) 0.2732(3) 0.2895(5) 0.0569(13) Uani d . 1 . .
    H H4A 0.8869 0.2365 0.3312 0.085 Uiso calc R 1 . .
    H H4B 1.0070 0.2468 0.2971 0.085 Uiso calc R 1 . .
    H H4C 0.8849 0.2825 0.1909 0.085 Uiso calc R 1 . .
    C C5 0.8690(4) 0.4552(3) 0.8442(5) 0.0490(12) Uani d . 1 . .
    H H5 0.9457 0.4798 0.8764 0.059 Uiso calc R 1 . .
    C C6 0.8160(4) 0.4360(4) 0.9428(5) 0.0531(13) Uani d . 1 . .
    H H6 0.8555 0.4474 1.0388 0.064 Uiso calc R 1 . .
    C C7 0.7010(4) 0.3986(3) 0.8961(4) 0.0456(11) Uani d . 1 . .
    C C8 0.6464(3) 0.3833(3) 0.7531(4) 0.0417(11) Uani d . 1 . .
    H H8 0.5700 0.3584 0.7193 0.050 Uiso calc R 1 . .
    C C9 0.7059(3) 0.4054(3) 0.6584(4) 0.0350(9) Uani d . 1 . .
    C C10 0.6402(5) 0.3728(4) 1.0011(5) 0.0710(17) Uani d . 1 . .
    H H10A 0.5833 0.4162 1.0044 0.107 Uiso calc R 1 . .
    H H10B 0.7002 0.3662 1.0939 0.107 Uiso calc R 1 . .
    H H10C 0.5984 0.3195 0.9718 0.107 Uiso calc R 1 . .
    C C11 0.5429(3) 0.3694(3) 0.4227(4) 0.0375(10) Uani d . 1 . .
    C C12 0.4356(4) 0.3881(3) 0.4500(4) 0.0414(10) Uani d . 1 . .
    H H12 0.4400 0.4149 0.5347 0.050 Uiso calc R 1 . .
    C C13 0.3230(4) 0.3668(3) 0.3517(5) 0.0447(11) Uani d . 1 . .
    H H13 0.2526 0.3776 0.3717 0.054 Uiso calc R 1 . .
    C C14 0.3172(4) 0.3294(3) 0.2243(5) 0.0436(11) Uani d . 1 . .
    C C15 0.4220(4) 0.3123(3) 0.1936(5) 0.0500(12) Uani d . 1 . .
    H H15 0.4171 0.2877 0.1070 0.060 Uiso calc R 1 . .
    C C16 0.5334(4) 0.3321(3) 0.2928(5) 0.0474(12) Uani d . 1 . .
    H H16 0.6034 0.3202 0.2725 0.057 Uiso calc R 1 . .
loop_
    _atom_site_aniso_label
    _atom_site_aniso_U_11
    _atom_site_aniso_U_22
    _atom_site_aniso_U_33
    _atom_site_aniso_U_12
    _atom_site_aniso_U_13
    _atom_site_aniso_U_23
    Cu1 0.0227(2) 0.0514(4) 0.0388(3) -0.0041(2) 0.00946(19) 0.0002(3)
    Cl1 0.0348(6) 0.1143(13) 0.0618(8) -0.0131(7) -0.0044(5) -0.0148(8)
    N1 0.0246(15) 0.050(2) 0.0316(17) -0.0048(15) 0.0081(13) -0.0007(16)
    N2 0.0275(17) 0.091(3) 0.037(2) -0.021(2) 0.0132(15) -0.011(2)
    O1 0.0338(15) 0.075(2) 0.0466(18) 0.0082(16) 0.0124(14) 0.0134(17)
    O2 0.0260(14) 0.080(3) 0.0495(18) 0.0036(15) 0.0100(13) 0.0128(17)
    O3 0.0449(17) 0.058(2) 0.0533(19) -0.0118(16) 0.0234(15) -0.0082(16)
    O4 0.0485(18) 0.058(2) 0.064(2) -0.0131(16) 0.0299(17) -0.0089(17)
    C1 0.031(2) 0.049(3) 0.043(2) 0.001(2) 0.0071(18) -0.005(2)
    C2 0.043(3) 0.085(4) 0.056(3) 0.023(3) 0.002(2) 0.010(3)
    C3 0.0264(18) 0.050(3) 0.041(2) -0.0003(19) 0.0048(17) -0.003(2)
    C4 0.053(3) 0.052(3) 0.061(3) -0.012(2) 0.013(2) -0.008(3)
    C5 0.033(2) 0.074(4) 0.039(2) -0.017(2) 0.0113(18) -0.007(2)
    C6 0.042(2) 0.081(4) 0.036(2) -0.017(3) 0.0125(19) -0.011(2)
    C7 0.033(2) 0.069(3) 0.036(2) -0.004(2) 0.0133(17) 0.005(2)
    C8 0.0242(18) 0.059(3) 0.041(2) -0.0074(19) 0.0093(17) 0.006(2)
    C9 0.0247(17) 0.043(3) 0.033(2) -0.0035(17) 0.0049(15) 0.0015(18)
    C10 0.051(3) 0.121(5) 0.045(3) -0.016(3) 0.021(2) 0.005(3)
    C11 0.0256(18) 0.049(3) 0.035(2) -0.0080(18) 0.0068(16) 0.0046(19)
    C12 0.033(2) 0.054(3) 0.037(2) -0.002(2) 0.0110(18) -0.004(2)
    C13 0.0257(19) 0.056(3) 0.050(3) 0.005(2) 0.0102(18) 0.003(2)
    C14 0.030(2) 0.051(3) 0.044(2) -0.004(2) 0.0039(17) -0.001(2)
    C15 0.039(2) 0.065(3) 0.041(2) 0.000(2) 0.0069(19) -0.006(2)
    C16 0.030(2) 0.073(4) 0.040(2) -0.004(2) 0.0140(18) -0.001(2)
loop_
    _geom_bond_atom_site_label_1
    _geom_bond_atom_site_label_2
    _geom_bond_site_symmetry_2
    _geom_bond_distance
    _geom_bond_publ_flag
    Cu1 O3 3_766 1.967(3) y
    Cu1 O1 3_766 1.975(3) y
    Cu1 O2 . 1.983(3) y
    Cu1 O4 . 1.984(3) y
    Cu1 N1 . 2.220(3) y
    Cu1 Cu1 3_766 2.6431(10) y
    Cl1 C14 . 1.745(4) ?
    N1 C9 . 1.350(5) ?
    N1 C5 . 1.348(5) ?
    N2 C9 . 1.373(5) ?
    N2 C11 . 1.411(5) ?
    N2 H2 . 0.85(4) ?
    O1 C1 . 1.258(5) ?
    O1 Cu1 3_766 1.975(3) ?
    O2 C1 . 1.259(5) ?
    O3 C3 . 1.262(5) ?
    O3 Cu1 3_766 1.967(3) ?
    O4 C3 . 1.274(5) ?
    C1 C2 . 1.506(6) ?
    C2 H2A . 0.9600 ?
    C2 H2B . 0.9600 ?
    C2 H2C . 0.9600 ?
    C3 C4 . 1.497(6) ?
    C4 H4A . 0.9600 ?
    C4 H4B . 0.9600 ?
    C4 H4C . 0.9600 ?
    C5 C6 . 1.366(6) ?
    C5 H5 . 0.9300 ?
    C6 C7 . 1.397(6) ?
    C6 H6 . 0.9300 ?
    C7 C8 . 1.373(6) ?
    C7 C10 . 1.511(6) ?
    C8 C9 . 1.397(5) ?
    C8 H8 . 0.9300 ?
    C10 H10A . 0.9600 ?
    C10 H10B . 0.9600 ?
    C10 H10C . 0.9600 ?
    C11 C16 . 1.392(6) ?
    C11 C12 . 1.407(6) ?
    C12 C13 . 1.393(5) ?
    C12 H12 . 0.9300 ?
    C13 C14 . 1.380(6) ?
    C13 H13 . 0.9300 ?
    C14 C15 . 1.392(6) ?
    C15 C16 . 1.381(6) ?
    C15 H15 . 0.9300 ?
    C16 H16 . 0.9300 ?
loop_
    _geom_angle_atom_site_label_1
    _geom_angle_atom_site_label_2
    _geom_angle_atom_site_label_3
    _geom_angle_site_symmetry_1
    _geom_angle_site_symmetry_3
    _geom_angle
    _geom_angle_publ_flag
    O3 Cu1 O1 3_766 3_766 88.89(14) ?
    O3 Cu1 O2 3_766 . 89.88(14) ?
    O1 Cu1 O2 3_766 . 168.34(12) ?
    O3 Cu1 O4 3_766 . 168.17(12) ?
    O1 Cu1 O4 3_766 . 91.08(15) ?
    O2 Cu1 O4 . . 87.76(14) ?
    O3 Cu1 N1 3_766 . 95.02(13) ?
    O1 Cu1 N1 3_766 . 94.59(12) ?
    O2 Cu1 N1 . . 97.06(12) ?
    O4 Cu1 N1 . . 96.77(13) ?
    O3 Cu1 Cu1 3_766 3_766 83.47(9) ?
    O1 Cu1 Cu1 3_766 3_766 84.00(9) ?
    O2 Cu1 Cu1 . 3_766 84.35(9) ?
    O4 Cu1 Cu1 . 3_766 84.76(9) ?
    N1 Cu1 Cu1 . 3_766 177.94(9) ?
    C9 N1 C5 . . 117.2(3) ?
    C9 N1 Cu1 . . 127.9(3) ?
    C5 N1 Cu1 . . 115.0(3) ?
    C9 N2 C11 . . 131.6(3) ?
    C9 N2 H2 . . 116(3) ?
    C11 N2 H2 . . 111(3) ?
    C1 O1 Cu1 . 3_766 123.3(3) ?
    C1 O2 Cu1 . . 122.5(3) ?
    C3 O3 Cu1 . 3_766 125.2(3) ?
    C3 O4 Cu1 . . 122.5(3) ?
    O1 C1 O2 . . 125.9(4) ?
    O1 C1 C2 . . 117.4(4) ?
    O2 C1 C2 . . 116.7(4) ?
    C1 C2 H2A . . 109.5 ?
    C1 C2 H2B . . 109.5 ?
    H2A C2 H2B . . 109.5 ?
    C1 C2 H2C . . 109.5 ?
    H2A C2 H2C . . 109.5 ?
    H2B C2 H2C . . 109.5 ?
    O3 C3 O4 . . 123.9(4) ?
    O3 C3 C4 . . 118.2(4) ?
    O4 C3 C4 . . 117.8(4) ?
    C3 C4 H4A . . 109.5 ?
    C3 C4 H4B . . 109.5 ?
    H4A C4 H4B . . 109.5 ?
    C3 C4 H4C . . 109.5 ?
    H4A C4 H4C . . 109.5 ?
    H4B C4 H4C . . 109.5 ?
    N1 C5 C6 . . 124.2(4) ?
    N1 C5 H5 . . 117.9 ?
    C6 C5 H5 . . 117.9 ?
    C5 C6 C7 . . 118.5(4) ?
    C5 C6 H6 . . 120.7 ?
    C7 C6 H6 . . 120.7 ?
    C8 C7 C6 . . 118.4(4) ?
    C8 C7 C10 . . 120.8(4) ?
    C6 C7 C10 . . 120.8(4) ?
    C7 C8 C9 . . 119.8(4) ?
    C7 C8 H8 . . 120.1 ?
    C9 C8 H8 . . 120.1 ?
    N1 C9 N2 . . 113.9(3) ?
    N1 C9 C8 . . 121.9(3) ?
    N2 C9 C8 . . 124.2(4) ?
    C7 C10 H10A . . 109.5 ?
    C7 C10 H10B . . 109.5 ?
    H10A C10 H10B . . 109.5 ?
    C7 C10 H10C . . 109.5 ?
    H10A C10 H10C . . 109.5 ?
    H10B C10 H10C . . 109.5 ?
    C16 C11 N2 . . 116.9(4) ?
    C16 C11 C12 . . 118.3(4) ?
    N2 C11 C12 . . 124.6(4) ?
    C13 C12 C11 . . 120.8(4) ?
    C13 C12 H12 . . 119.6 ?
    C11 C12 H12 . . 119.6 ?
    C14 C13 C12 . . 119.2(4) ?
    C14 C13 H13 . . 120.4 ?
    C12 C13 H13 . . 120.4 ?
    C13 C14 C15 . . 120.9(4) ?
    C13 C14 Cl1 . . 119.6(3) ?
    C15 C14 Cl1 . . 119.5(3) ?
    C16 C15 C14 . . 119.5(4) ?
    C16 C15 H15 . . 120.3 ?
    C14 C15 H15 . . 120.3 ?
    C15 C16 C11 . . 121.2(4) ?
    C15 C16 H16 . . 119.4 ?
    C11 C16 H16 . . 119.4 ?
loop_
    _geom_torsion_atom_site_label_1
    _geom_torsion_atom_site_label_2
    _geom_torsion_atom_site_label_3
    _geom_torsion_atom_site_label_4
    _geom_torsion_site_symmetry_1
    _geom_torsion_site_symmetry_2
    _geom_torsion_site_symmetry_3
    _geom_torsion_site_symmetry_4
    _geom_torsion
    _geom_torsion_publ_flag
    O3 Cu1 N1 C9 3_766 . . . 134.2(4) ?
    O1 Cu1 N1 C9 3_766 . . . -136.5(4) ?
    O2 Cu1 N1 C9 . . . . 43.7(4) ?
    O4 Cu1 N1 C9 . . . . -44.9(4) ?
    O3 Cu1 N1 C5 3_766 . . . -47.1(3) ?
    O1 Cu1 N1 C5 3_766 . . . 42.2(3) ?
    O2 Cu1 N1 C5 . . . . -137.6(3) ?
    O4 Cu1 N1 C5 . . . . 133.8(3) ?
    O3 Cu1 O2 C1 3_766 . . . 84.2(4) ?
    O1 Cu1 O2 C1 3_766 . . . 0.3(9) ?
    O4 Cu1 O2 C1 . . . . -84.2(4) ?
    N1 Cu1 O2 C1 . . . . 179.2(4) ?
    Cu1 Cu1 O2 C1 3_766 . . . 0.8(4) ?
    O3 Cu1 O4 C3 3_766 . . . 7.9(9) ?
    O1 Cu1 O4 C3 3_766 . . . -81.8(3) ?
    O2 Cu1 O4 C3 . . . . 86.6(3) ?
    N1 Cu1 O4 C3 . . . . -176.6(3) ?
    Cu1 Cu1 O4 C3 3_766 . . . 2.0(3) ?
    Cu1 O1 C1 O2 3_766 . . . 2.0(7) ?
    Cu1 O1 C1 C2 3_766 . . . -178.3(3) ?
    Cu1 O2 C1 O1 . . . . -1.8(7) ?
    Cu1 O2 C1 C2 . . . . 178.5(3) ?
    Cu1 O3 C3 O4 3_766 . . . 0.4(6) ?
    Cu1 O3 C3 C4 3_766 . . . -179.1(3) ?
    Cu1 O4 C3 O3 . . . . -2.1(6) ?
    Cu1 O4 C3 C4 . . . . 177.4(3) ?
    C9 N1 C5 C6 . . . . 0.1(7) ?
    Cu1 N1 C5 C6 . . . . -178.7(4) ?
    N1 C5 C6 C7 . . . . 0.3(8) ?
    C5 C6 C7 C8 . . . . -0.3(8) ?
    C5 C6 C7 C10 . . . . 177.6(5) ?
    C6 C7 C8 C9 . . . . -0.2(7) ?
    C10 C7 C8 C9 . . . . -178.1(5) ?
    C5 N1 C9 N2 . . . . -178.3(4) ?
    Cu1 N1 C9 N2 . . . . 0.4(6) ?
    C5 N1 C9 C8 . . . . -0.6(6) ?
    Cu1 N1 C9 C8 . . . . 178.0(3) ?
    C11 N2 C9 N1 . . . . -167.2(5) ?
    C11 N2 C9 C8 . . . . 15.3(8) ?
    C7 C8 C9 N1 . . . . 0.7(7) ?
    C7 C8 C9 N2 . . . . 178.1(5) ?
    C9 N2 C11 C16 . . . . -159.9(5) ?
    C9 N2 C11 C12 . . . . 24.1(8) ?
    C16 C11 C12 C13 . . . . 2.3(7) ?
    N2 C11 C12 C13 . . . . 178.3(4) ?
    C11 C12 C13 C14 . . . . -2.1(7) ?
    C12 C13 C14 C15 . . . . 0.5(7) ?
    C12 C13 C14 Cl1 . . . . -179.8(4) ?
    C13 C14 C15 C16 . . . . 0.8(8) ?
    Cl1 C14 C15 C16 . . . . -178.9(4) ?
    C14 C15 C16 C11 . . . . -0.5(8) ?
    N2 C11 C16 C15 . . . . -177.3(4) ?
    C12 C11 C16 C15 . . . . -1.0(7) ?
loop_
    _geom_hbond_atom_site_label_D
    _geom_hbond_atom_site_label_H
    _geom_hbond_atom_site_label_A
    _geom_hbond_site_symmetry_A
    _geom_hbond_distance_DH
    _geom_hbond_distance_HA
    _geom_hbond_distance_DA
    _geom_hbond_angle_DHA
    _geom_hbond_publ_flag
    N2 H2 O4 . 0.85(4) 2.30(2) 3.101(5) 156(4) yes
    C4 H4a Cg1 4_554 0.96 2.83 3.650(5) 144 yes
