# Supplementary material for: Tetra-μ-acetato-κ8 O:O′-bis­{[N-(4-chloro­phen­yl)-4-methyl­pyridin-2-amine-κN 1]copper(II)}
Source: Acta Crystallogr Sect E Struct Rep Online. 2010 Aug 4;66(Pt 9):m1049–50. doi: 10.1107/S1600536810030187 (PMC3008138; doi:10.1107/S1600536810030187)
Supplement: Supplementary file 2 [file e-66-m1049-Isup2.hkl]

# 
# h,k,l, Fc-squared, Fo-squared, sigma(Fo-squared) and status flag 
# 
data_I
_shelx_title '  P21/c' 
_shelx_refln_list_code          4 
_shelx_F_calc_maximum      212.94 
_exptl_crystal_F_000       820.00 
_reflns_d_resolution_high  0.7696 
 
loop_ 
 _symmetry_equiv_pos_as_xyz 
 'x, y, z' 
 '-x, y+1/2, -z+1/2' 
 '-x, -y, -z' 
 'x, -y-1/2, z-1/2' 
 
_cell_length_a    11.7430 
_cell_length_b    15.6191 
_cell_length_c     9.9866 
_cell_angle_alpha  90.000 
_cell_angle_beta  109.901 
_cell_angle_gamma  90.000 
 
_shelx_F_squared_multiplier     1.000 
 
loop_ 
 _refln_index_h 
 _refln_index_k 
 _refln_index_l 
 _refln_F_squared_calc 
 _refln_F_squared_meas 
 _refln_F_squared_sigma 
 _refln_observed_status 
   1   0   0    18619.88    20647.94    880.68 o 
   2   0   0      120.69       92.40      9.27 o 
   3   0   0      271.65      337.60     23.31 o 
   4   0   0     4197.12     5066.10    222.31 o 
   5   0   0     2102.92     2225.08     97.88 o 
   6   0   0       43.71       34.84     14.16 o 
   7   0   0     4937.01     5134.65    218.21 o 
   8   0   0    18991.84    19531.70    798.76 o 
   9   0   0     1567.37     1494.50     78.24 o 
  10   0   0       13.20      -18.52     20.59 o 
  11   0   0     1176.25      962.80     93.59 o 
  12   0   0      362.20      298.84     57.63 o 
  13   0   0      154.06      104.72     31.51 o 
  14   0   0      110.01      131.40     35.25 o 
   1   1   0       42.18      109.27     15.80 o 
   2   1   0       39.33       77.83      6.04 o 
   3   1   0     4634.35     5018.28    157.75 o 
   4   1   0     5539.60     6550.89    189.80 o 
   5   1   0      614.82      647.27     26.43 o 
   6   1   0       47.32       86.81     11.69 o 
   7   1   0      496.16      466.25     25.10 o 
   8   1   0     1230.13     1378.88     50.90 o 
   9   1   0      591.63      692.89     47.94 o 
  10   1   0       76.28       62.59     20.85 o 
  11   1   0       11.14      -22.43     25.10 o 
  12   1   0      101.59       90.90     24.11 o 
  13   1   0      336.95      287.49     28.19 o 
  14   1   0       22.15        3.63     20.96 o 
   0   2   0    19615.68    19065.63    631.67 o 
   1   2   0    18308.89    17853.82    721.71 o 
   2   2   0      281.76      226.14     13.35 o 
   3   2   0      206.03      262.05     16.47 o 
   4   2   0       96.78      165.48     11.62 o 
   5   2   0     1668.23     1749.36     56.26 o 
   6   2   0     3189.90     3047.01     94.05 o 
   7   2   0     4762.00     4625.48    139.70 o 
   8   2   0     1881.28     1868.05     64.19 o 
   9   2   0      501.36      489.81     34.83 o 
  10   2   0        1.26      -14.96     18.45 o 
  11   2   0       33.78       34.40     17.40 o 
  12   2   0       15.07       42.15     24.21 o 
  13   2   0      265.89      202.11     34.40 o 
  14   2   0      812.11      595.84     73.01 o 
   1   3   0     8714.31     9238.08    531.45 o 
   2   3   0       35.62       27.70      5.30 o 
   3   3   0      444.62      355.88     26.00 o 
   4   3   0       42.36       22.43      8.49 o 
   5   3   0     1513.93     1941.17     61.93 o 
   6   3   0        8.95       16.41     10.02 o 
   7   3   0      361.10      490.40     30.69 o 
   8   3   0       41.59       49.14     18.51 o 
   9   3   0       81.79       75.57     20.80 o 
  10   3   0      724.88      714.41     50.88 o 
  11   3   0      170.40      126.69     19.62 o 
  12   3   0        5.50      -10.48     24.45 o 
  13   3   0       31.70       43.09     23.83 o 
  14   3   0       30.73       35.83     26.15 o 
   0   4   0     8505.94     9460.83    315.59 o 
   1   4   0    22864.10    23553.20    964.01 o 
   2   4   0     1589.40     1298.64     71.80 o 
   3   4   0     6838.56     7084.90    252.36 o 
   4   4   0       68.80       54.87     14.15 o 
   5   4   0      340.45      521.01     42.73 o 
   6   4   0     3481.41     3617.23    131.22 o 
   7   4   0     3634.52     3434.15    126.90 o 
   8   4   0      900.35      823.21     45.51 o 
   9   4   0     1663.51     1709.84     64.09 o 
  10   4   0        7.69        6.30     15.02 o 
  11   4   0        3.23       21.45     17.18 o 
  12   4   0      308.90      336.14     51.51 o 
  13   4   0      233.37      154.40     28.79 o 
  14   4   0      337.84      389.45     51.03 o 
   1   5   0      575.62      638.44     24.01 o 
   2   5   0     2168.69     2000.64     87.60 o 
   3   5   0      228.96      173.62     11.98 o 
   4   5   0     1609.29     1597.43     51.48 o 
   5   5   0       30.67       20.80      9.42 o 
   6   5   0        7.42        9.84      9.80 o 
   7   5   0       14.55       19.25     11.80 o 
   8   5   0      226.31      272.18     21.52 o 
   9   5   0      739.81      712.45     57.92 o 
  10   5   0      154.26      170.89     20.66 o 
  11   5   0      753.46      724.72     38.85 o 
  12   5   0      521.50      540.66     68.53 o 
  13   5   0       40.57       61.89     24.95 o 
   0   6   0       10.86       39.91      7.30 o 
   1   6   0       44.10       19.98      7.71 o 
   2   6   0     1771.54     1732.26     77.91 o 
   3   6   0      284.67      314.17     15.21 o 
   4   6   0      140.86      139.03     15.60 o 
   5   6   0      349.70      351.60     23.36 o 
   6   6   0     1091.96     1173.23     54.42 o 
   7   6   0     1221.78     1253.77     46.55 o 
   8   6   0      629.76      684.57     35.74 o 
   9   6   0      103.57      102.68     18.03 o 
  10   6   0      237.53      226.07     23.06 o 
  11   6   0       49.59        9.67     18.92 o 
  12   6   0      154.35      151.54     26.47 o 
  13   6   0      251.84      226.98     65.00 o 
   1   7   0     1027.12     1161.85     39.91 o 
   2   7   0     3183.46     3192.34    136.78 o 
   3   7   0     3996.30     4050.77    172.55 o 
   4   7   0     1763.77     1536.06     58.68 o 
   5   7   0     4981.85     5074.44    151.47 o 
   6   7   0      205.05      204.72     26.62 o 
   7   7   0       59.28       68.33     22.53 o 
   8   7   0        5.61       15.50     13.67 o 
   9   7   0       22.11       16.48     14.53 o 
  10   7   0      242.21      290.70     25.32 o 
  11   7   0      352.40      358.13     37.71 o 
  12   7   0      434.16      348.53     96.96 o 
  13   7   0      159.95      120.09     62.91 o 
   0   8   0      227.11      211.46     15.37 o 
   1   8   0       38.09       64.57     10.53 o 
   2   8   0     1425.87     1409.73     75.41 o 
   3   8   0     4517.60     4521.58    191.72 o 
   4   8   0        0.26      -16.96     15.96 o 
   5   8   0     2666.35     2648.71     97.10 o 
   6   8   0     1384.70     1397.07     56.25 o 
   7   8   0      675.82      760.72     34.86 o 
   8   8   0        6.71       -6.01     12.81 o 
   9   8   0      153.64      170.20     26.95 o 
  10   8   0      277.18      272.97     32.43 o 
  11   8   0       41.39       -0.36     39.55 o 
  12   8   0       25.14       25.23     53.93 o 
  13   8   0       64.76      145.02     61.99 o 
   1   9   0     2056.91     1779.98     59.65 o 
   2   9   0     4847.85     4661.30    141.30 o 
   3   9   0     8973.95     8938.65    369.29 o 
   4   9   0     2253.11     1944.26    132.36 o 
   5   9   0     2187.94     2380.48     92.17 o 
   6   9   0      722.16      726.71     42.78 o 
   7   9   0      193.80      206.32     50.97 o 
   8   9   0       28.53       -4.89     19.72 o 
   9   9   0      257.41      277.03     31.33 o 
  10   9   0      871.99     1024.32     58.05 o 
  11   9   0      885.03      923.08     57.03 o 
  12   9   0      107.65      135.23     59.28 o 
   0  10   0      389.40      399.91     22.91 o 
   1  10   0      129.74      130.23     13.81 o 
   2  10   0       23.51       12.80     11.20 o 
   3  10   0      431.16      436.15     33.76 o 
   4  10   0        0.73       -3.02     16.53 o 
   5  10   0       10.33        4.57     29.44 o 
   6  10   0        1.89       -4.39     19.10 o 
   7  10   0      111.05      120.75     28.90 o 
   8  10   0       26.41        2.54     26.45 o 
   9  10   0       38.38       -6.23     22.22 o 
  10  10   0        6.75       18.67     28.12 o 
  11  10   0       44.73       65.12     37.43 o 
  12  10   0       28.81       36.29     60.81 o 
   1  11   0      268.28      284.84     19.20 o 
   2  11   0      421.41      416.31     30.95 o 
   3  11   0     2229.34     2203.22     85.54 o 
   4  11   0     5547.24     5514.20    216.99 o 
   5  11   0      428.02      482.68     34.56 o 
   6  11   0       64.99       52.22     21.45 o 
   7  11   0      101.80      121.48     48.36 o 
   8  11   0      437.20      508.41     48.53 o 
   9  11   0      148.39      174.91     29.69 o 
  10  11   0      282.93      323.58     35.90 o 
  11  11   0      365.21      336.45     73.84 o 
  12  11   0      333.92      327.48     77.19 o 
   0  12   0      501.32      426.65     60.28 o 
   1  12   0       24.32       22.26     18.78 o 
   2  12   0       13.90      -10.14     12.42 o 
   3  12   0      203.91      185.39     24.55 o 
   4  12   0      201.25      226.30     20.62 o 
   5  12   0       14.26       17.17     19.56 o 
   6  12   0        4.52       18.25     21.02 o 
   7  12   0      132.20      129.32     30.80 o 
   8  12   0       37.53       30.19     23.04 o 
   9  12   0        6.15      -23.90     22.86 o 
  10  12   0       39.60       18.06     34.10 o 
  11  12   0       16.69       12.06     61.94 o 
   1  13   0       70.66       91.97     23.03 o 
   2  13   0      195.69      192.44     42.81 o 
   3  13   0      265.70      268.90     21.81 o 
   4  13   0      794.89      780.50     98.10 o 
   5  13   0      188.24      209.12     26.09 o 
   6  13   0       38.81       24.56     21.92 o 
   7  13   0        2.21       -8.27     22.59 o 
   8  13   0       55.03       41.36     41.32 o 
   9  13   0      226.94      221.78     31.49 o 
  10  13   0      377.79      337.00     73.41 o 
  11  13   0      180.81      254.82     79.29 o 
   0  14   0      199.90      139.56     50.83 o 
   1  14   0       32.61      -12.85     20.50 o 
   2  14   0        0.55      -11.69     18.32 o 
   3  14   0       99.18      106.98     26.19 o 
   4  14   0        0.19        8.88     17.95 o 
   5  14   0       50.35       49.53     17.30 o 
   6  14   0       24.59       11.46     16.69 o 
   7  14   0        1.28       23.56     24.39 o 
   8  14   0       10.10        2.48     62.85 o 
   9  14   0        2.71       20.11     61.16 o 
  10  14   0       16.74       75.20     69.38 o 
   1  15   0       35.38      -23.76     32.97 o 
   2  15   0      151.16      147.75     26.74 o 
   3  15   0      372.46      342.34     51.75 o 
   4  15   0      253.38      201.17     55.88 o 
   5  15   0      368.99      349.87     44.38 o 
   6  15   0       13.75       11.52     26.60 o 
   7  15   0        0.04      -18.34     40.08 o 
   8  15   0        0.47      -83.25     57.24 o 
   9  15   0      167.05      109.01     70.88 o 
   0  16   0       29.43      -11.35     51.45 o 
   1  16   0      178.06       77.13     39.28 o 
   2  16   0       71.06       66.96     29.18 o 
   3  16   0      200.02      208.83     40.30 o 
   4  16   0       55.24       20.99     44.28 o 
   5  16   0       94.10       82.59     41.31 o 
   6  16   0      100.72      123.96     68.51 o 
   7  16   0       35.79       50.62     46.66 o 
   8  16   0       26.87       21.80     65.72 o 
   1  17   0        0.23      -44.59     38.71 o 
   2  17   0       53.24       53.06     27.03 o 
   3  17   0      120.55      122.28    101.68 o 
   4  17   0       59.65       22.63     35.49 o 
   5  17   0      113.89      107.46     45.01 o 
   6  17   0       10.68      -30.71     42.31 o 
   7  17   0        0.70       -8.40     45.07 o 
   0  18   0       83.83      -48.67     57.18 o 
   1  18   0      166.16        2.73     44.15 o 
   2  18   0      102.88      109.09     45.88 o 
   3  18   0       21.81        1.55     40.34 o 
   4  18   0        0.96      -18.31     59.81 o 
   5  18   0       11.99       13.55     44.27 o 
   6  18   0       62.33       78.14     47.63 o 
   1  19   0        2.81       39.54     46.93 o 
   2  19   0       25.97      -46.52     41.99 o 
   3  19   0       30.68       26.59     44.82 o 
   4  19   0        1.26      -14.09     30.28 o 
   5  19   0        1.85      -10.82     61.48 o 
   0  20   0       95.47       51.83     68.88 o 
   1  20   0       42.70       -5.17     47.23 o 
   2  20   0       54.94      -37.27     46.09 o 
 -14   1   1      380.49      356.02     34.67 o 
 -13   1   1      450.04      439.20     46.43 o 
 -12   1   1      459.99      468.68     30.63 o 
 -11   1   1      599.56      585.32     32.91 o 
 -10   1   1       73.26       60.27     15.94 o 
  -9   1   1        1.00       -3.60     14.38 o 
  -8   1   1     5959.46     5734.35    201.21 o 
  -7   1   1     9750.03     9684.41    332.00 o 
  -6   1   1     7182.58     7038.38    205.73 o 
  -5   1   1     1351.28     1152.38     38.69 o 
  -4   1   1     1211.64     1083.45     41.10 o 
  -3   1   1        8.46       17.26      5.62 o 
  -2   1   1    10673.07    10863.73    312.11 o 
  -1   1   1      965.17      735.06     41.13 o 
   0   1   1    26742.84    26580.06    676.33 o 
   1   1   1    23102.21    24048.22    913.50 o 
   2   1   1     9349.84    10094.68    341.80 o 
   3   1   1     2940.45     2927.13     87.33 o 
   4   1   1     1596.40     1627.94     52.30 o 
   5   1   1     2607.94     3175.48     96.87 o 
   6   1   1     2720.96     3040.13     94.73 o 
   7   1   1     2401.44     2457.97     80.08 o 
   8   1   1     2147.44     2137.89     72.65 o 
   9   1   1      360.32      410.14     28.02 o 
  10   1   1      205.48      201.20     25.53 o 
  11   1   1      114.79       98.69     21.42 o 
  12   1   1       21.50      -28.73     22.98 o 
  13   1   1      131.95       98.39     37.40 o 
 -14   2   1      227.61      233.05     31.19 o 
 -13   2   1        7.69       25.45     18.90 o 
 -12   2   1       81.50       76.21     18.92 o 
 -11   2   1        1.07        8.20     15.19 o 
 -10   2   1      143.69      143.49     21.10 o 
  -9   2   1      677.71      708.24     38.55 o 
  -8   2   1      194.74      216.11     30.91 o 
  -7   2   1       91.19      133.21     17.38 o 
  -6   2   1      341.87      407.73     21.19 o 
  -5   2   1       34.41       68.18     10.82 o 
  -4   2   1       62.12       73.52      9.62 o 
  -3   2   1     1382.99     1445.44     51.77 o 
  -2   2   1     1338.48     1466.10     44.26 o 
  -1   2   1     2169.88     2341.92     79.86 o 
   0   2   1       15.57       43.22      6.65 o 
   1   2   1        1.62       28.15      8.87 o 
   2   2   1    15231.32    16969.95    550.00 o 
   3   2   1     1051.97     1107.36     43.22 o 
   4   2   1     2662.22     2734.13     83.82 o 
   5   2   1     1305.85     1392.45     47.65 o 
   6   2   1       71.29       72.82     12.67 o 
   7   2   1      714.54      744.31     47.30 o 
   8   2   1       57.50       75.09     16.99 o 
   9   2   1       36.89       34.40     18.57 o 
  10   2   1      990.99      946.59     44.14 o 
  11   2   1      562.56      569.76     44.79 o 
  12   2   1        3.27      -22.59     23.76 o 
  13   2   1       17.88        1.81     26.48 o 
 -14   3   1      516.99      506.27     41.07 o 
 -13   3   1      789.01      813.44     49.98 o 
 -12   3   1     1258.99     1184.12     50.10 o 
 -11   3   1      421.00      451.16     29.08 o 
 -10   3   1      573.84      580.73     36.00 o 
  -9   3   1     3093.75     2849.01    136.36 o 
  -8   3   1     1499.72     1528.46     73.65 o 
  -7   3   1     1812.60     1677.88     56.32 o 
  -6   3   1      733.71      679.03     27.89 o 
  -5   3   1     2469.35     2339.68     72.37 o 
  -4   3   1     3603.27     3235.13    101.11 o 
  -3   3   1     5313.90     5505.63    159.96 o 
  -2   3   1     6681.07     7807.40    264.23 o 
  -1   3   1    13047.11    13134.59    375.99 o 
   0   3   1     6477.56     5969.55    142.02 o 
   1   3   1     1791.73     1629.38     57.91 o 
   2   3   1     2430.58     2400.59     72.45 o 
   3   3   1     1930.80     1974.89    102.18 o 
   4   3   1      529.33      471.03     25.37 o 
   5   3   1     4023.82     4311.21    129.86 o 
   6   3   1      466.76      527.55     26.73 o 
   7   3   1     3883.05     3880.01    120.32 o 
   8   3   1     3343.76     3391.99    118.38 o 
   9   3   1     1116.19     1032.74     44.36 o 
  10   3   1      322.45      346.49     34.46 o 
  11   3   1       79.33       92.40     26.80 o 
  12   3   1       15.53       10.00     25.35 o 
  13   3   1        1.14      -11.93     19.32 o 
 -14   4   1       16.45       29.53     18.42 o 
 -13   4   1       75.79       60.51     28.19 o 
 -12   4   1      175.52      159.11     21.81 o 
 -11   4   1       10.53        3.43     18.05 o 
 -10   4   1        2.85       -2.19     15.11 o 
  -9   4   1      609.14      707.39     38.68 o 
  -8   4   1     6086.38     6309.10    188.73 o 
  -7   4   1     2277.24     2306.39     74.16 o 
  -6   4   1       15.91       42.73      9.81 o 
  -5   4   1      231.90      215.39     17.22 o 
  -4   4   1     3556.39     3444.73    116.09 o 
  -3   4   1      664.51      815.15     32.19 o 
  -2   4   1     4430.66     5329.92    181.90 o 
  -1   4   1      411.90      516.29     16.88 o 
   0   4   1    45343.33    45026.89   1288.26 o 
   1   4   1     6908.87     7459.80    253.90 o 
   2   4   1       29.62       26.38      6.30 o 
   3   4   1     4341.89     4356.32    128.70 o 
   4   4   1    13741.05    14864.27    485.20 o 
   5   4   1     1798.69     1667.67     58.34 o 
   6   4   1       14.26       86.58     23.44 o 
   7   4   1       82.61       82.98     15.27 o 
   8   4   1     1232.48     1318.14     61.83 o 
   9   4   1      452.49      477.20     30.77 o 
  10   4   1      174.18      189.59     28.49 o 
  11   4   1      736.61      744.96     78.86 o 
  12   4   1      687.94      648.72     39.91 o 
  13   4   1      263.60      253.33     42.05 o 
 -14   5   1      487.50      495.72     41.85 o 
 -13   5   1      271.68      270.35     32.08 o 
 -12   5   1       57.28       54.61     21.68 o 
 -11   5   1      226.42      244.75     26.26 o 
 -10   5   1      422.22      424.17     34.09 o 
  -9   5   1        8.55        8.49     13.88 o 
  -8   5   1      178.50      174.87     17.43 o 
  -7   5   1     1962.16     1895.71     63.15 o 
  -6   5   1     2911.22     2969.14    101.48 o 
  -5   5   1     2221.20     2268.17     80.43 o 
  -4   5   1       60.92       79.39      8.95 o 
  -3   5   1        9.55       15.57      6.24 o 
  -2   5   1      983.60      943.62     43.65 o 
  -1   5   1      586.24      567.23     18.57 o 
   0   5   1      551.78      708.05     25.21 o 
   1   5   1     3867.55     3591.18    125.62 o 
   2   5   1     4281.04     3781.74    131.44 o 
   3   5   1     3311.75     3265.38     97.87 o 
   4   5   1        7.13       -3.49      8.88 o 
   5   5   1      621.70      673.23     29.32 o 
   6   5   1     2012.46     2018.00     66.94 o 
   7   5   1     1906.83     1951.77     66.82 o 
   8   5   1       97.59      110.93     18.10 o 
   9   5   1     1747.09     1736.09     79.45 o 
  10   5   1      336.32      392.68     42.60 o 
  11   5   1      481.17      433.19     31.51 o 
  12   5   1       62.77       67.64     21.91 o 
  13   5   1      408.99      412.34     43.46 o 
 -14   6   1        4.54       20.29     34.81 o 
 -13   6   1        0.47       -4.14     32.89 o 
 -12   6   1      204.28      222.28     28.80 o 
 -11   6   1     1189.07     1223.03     57.83 o 
 -10   6   1      930.41      958.60     48.14 o 
  -9   6   1      564.39      616.73     32.51 o 
  -8   6   1       85.58      118.29     16.09 o 
  -7   6   1      133.25      160.18     22.08 o 
  -6   6   1      135.48      150.56     19.01 o 
  -5   6   1      222.39      214.80     16.38 o 
  -4   6   1      893.32      815.81     34.49 o 
  -3   6   1      438.22      399.48     17.96 o 
  -2   6   1     1467.97     1352.70     50.62 o 
  -1   6   1     5529.97     5445.56    142.38 o 
   0   6   1     1876.38     1751.26     55.04 o 
   1   6   1     1594.12     1528.87     49.55 o 
   2   6   1      213.63      301.25     32.46 o 
   3   6   1     2758.99     2843.35    131.41 o 
   4   6   1      821.62      741.63     37.67 o 
   5   6   1     1067.28     1009.69     43.24 o 
   6   6   1     1662.46     1600.52     67.75 o 
   7   6   1     1269.55     1322.83     61.24 o 
   8   6   1      486.76      481.77     36.90 o 
   9   6   1      496.35      566.29     52.18 o 
  10   6   1      529.46      540.56     33.62 o 
  11   6   1      508.35      559.07     35.71 o 
  12   6   1      103.93      127.60     32.02 o 
  13   6   1       59.08       38.27     30.94 o 
 -13   7   1      108.25      151.88     38.52 o 
 -12   7   1      406.77      407.59     47.77 o 
 -11   7   1      522.42      531.04     36.93 o 
 -10   7   1       20.56       23.56     16.51 o 
  -9   7   1       28.06       26.26     14.79 o 
  -8   7   1      222.79      252.59     20.64 o 
  -7   7   1       43.00       34.40     12.26 o 
  -6   7   1      493.72      485.39     27.82 o 
  -5   7   1      651.85      703.74     33.12 o 
  -4   7   1     4019.48     4210.50    125.33 o 
  -3   7   1     1935.02     1697.45     53.56 o 
  -2   7   1      232.64      260.02     29.92 o 
  -1   7   1     1251.96     1228.70     35.98 o 
   0   7   1     6661.32     6361.56    187.12 o 
   1   7   1     1431.54     1426.28     47.55 o 
   2   7   1      319.85      294.23     21.28 o 
   3   7   1       11.84       27.85     13.19 o 
   4   7   1     1194.68     1326.34     45.80 o 
   5   7   1      117.91      100.41     43.09 o 
   6   7   1      238.12      216.65     24.55 o 
   7   7   1     1132.16     1216.98     47.33 o 
   8   7   1     2630.36     2823.72     92.56 o 
   9   7   1      478.47      560.73     33.20 o 
  10   7   1       44.24       46.53     25.76 o 
  11   7   1       76.37       70.61     27.71 o 
  12   7   1       19.51       10.12     43.00 o 
  13   7   1       18.63       -2.77     29.73 o 
 -13   8   1       87.22      165.56     42.59 o 
 -12   8   1       92.30      108.79     37.06 o 
 -11   8   1      407.77      468.40     72.72 o 
 -10   8   1      635.63      731.98     56.96 o 
  -9   8   1      478.47      559.24     35.04 o 
  -8   8   1      192.80      239.14     20.06 o 
  -7   8   1      507.78      552.78     48.84 o 
  -6   8   1       23.56       19.21     11.86 o 
  -5   8   1     6259.28     6446.66    190.21 o 
  -4   8   1     2340.64     2509.48     77.73 o 
  -3   8   1     2645.60     2420.13     87.83 o 
  -2   8   1     4319.43     3971.16    120.64 o 
  -1   8   1     3477.70     3423.57    101.10 o 
   0   8   1      403.92      460.90     20.00 o 
   1   8   1     3077.69     2890.21     89.70 o 
   2   8   1       16.41       15.61      9.44 o 
   3   8   1     7418.50     7605.83    263.31 o 
   4   8   1     3507.81     3674.91    130.25 o 
   5   8   1     1178.10     1263.00     45.64 o 
   6   8   1      794.10      889.50     41.58 o 
   7   8   1      484.54      471.28     35.80 o 
   8   8   1       15.39       21.98     21.50 o 
   9   8   1       19.16       43.93     23.83 o 
  10   8   1      156.74      183.46     30.26 o 
  11   8   1      590.42      580.62     56.73 o 
  12   8   1      637.56      607.31     80.48 o 
 -13   9   1       16.75      -16.13     34.49 o 
 -12   9   1       22.35       19.99     33.01 o 
 -11   9   1        3.06       33.73     50.18 o 
 -10   9   1        1.92        4.00     26.93 o 
  -9   9   1       30.00       34.08     26.13 o 
  -8   9   1        0.15       -1.20     18.45 o 
  -7   9   1       87.70      120.11     27.66 o 
  -6   9   1      386.86      405.16     42.49 o 
  -5   9   1      619.84      662.55     29.39 o 
  -4   9   1      417.02      422.26     43.16 o 
  -3   9   1       57.23       48.46     23.93 o 
  -2   9   1      552.23      569.78     24.53 o 
  -1   9   1       20.53       10.13      6.66 o 
   0   9   1     1178.87     1104.74     35.55 o 
   1   9   1      195.58      214.64     31.96 o 
   2   9   1      126.77      184.08     15.54 o 
   3   9   1      225.48      191.08     21.29 o 
   4   9   1       17.96       69.75     45.76 o 
   5   9   1       45.87       43.89     16.48 o 
   6   9   1       21.73       27.98     22.95 o 
   7   9   1        1.47      -12.72     19.64 o 
   8   9   1      220.02      203.77     28.58 o 
   9   9   1       60.86       25.38     24.24 o 
  10   9   1      164.69      139.11     29.46 o 
  11   9   1        5.05       38.37     27.64 o 
  12   9   1       78.67       76.66     31.77 o 
 -12  10   1      106.84      168.99     39.70 o 
 -11  10   1      434.47      487.96     50.95 o 
 -10  10   1      931.15     1025.49    105.48 o 
  -9  10   1      369.12      378.74     41.99 o 
  -8  10   1      258.62      261.31     34.34 o 
  -7  10   1       54.16       21.92     36.31 o 
  -6  10   1       85.11       85.02     21.48 o 
  -5  10   1     1328.87     1326.00     58.74 o 
  -4  10   1     2560.92     2772.02    117.61 o 
  -3  10   1     4623.26     4399.55    258.29 o 
  -2  10   1     3665.91     3543.97    209.13 o 
  -1  10   1      289.89      278.47     16.82 o 
   0  10   1      222.84      193.38     14.05 o 
   1  10   1      189.58      191.81     16.01 o 
   2  10   1     1075.38     1133.92     42.25 o 
   3  10   1     1496.38     1408.18     50.68 o 
   4  10   1     2056.59     2104.25     83.38 o 
   5  10   1     1447.09     1583.46     68.35 o 
   6  10   1      326.92      355.22     32.04 o 
   7  10   1       41.70       14.87     25.32 o 
   8  10   1      163.15      164.50     27.82 o 
   9  10   1      172.81      220.57     31.45 o 
  10  10   1      224.10      252.60     33.70 o 
  11  10   1      154.53      160.02     33.11 o 
  12  10   1      159.63      159.80     43.35 o 
 -12  11   1        4.67      -10.74     34.83 o 
 -11  11   1        0.10       33.08     37.57 o 
 -10  11   1        0.60       55.14     56.13 o 
  -9  11   1       45.82       26.93     29.01 o 
  -8  11   1       34.42       -1.08     46.74 o 
  -7  11   1       18.02        5.00     41.00 o 
  -6  11   1       12.06      -21.42     27.10 o 
  -5  11   1       99.67       97.27     31.61 o 
  -4  11   1       71.87       96.77     21.39 o 
  -3  11   1        3.22       13.14     17.15 o 
  -2  11   1        6.51       -8.37     13.62 o 
  -1  11   1      115.39       91.69     22.74 o 
   0  11   1      305.93      293.10     25.60 o 
   1  11   1       19.29       18.44     16.80 o 
   2  11   1       24.11       24.42     12.59 o 
   3  11   1      266.22      267.67     28.05 o 
   4  11   1       70.73       52.53     20.24 o 
   5  11   1      182.67      193.60     34.10 o 
   6  11   1       10.02       20.87     19.81 o 
   7  11   1       33.33       39.47     27.29 o 
   8  11   1      367.76      330.37     33.42 o 
   9  11   1        1.02      -29.59     23.31 o 
  10  11   1        0.06       -3.85     25.51 o 
  11  11   1        0.12        7.27     29.89 o 
 -11  12   1      458.21      449.63     51.92 o 
 -10  12   1      593.36      647.23    135.22 o 
  -9  12   1      481.75      382.86     69.52 o 
  -8  12   1      193.80      235.45     61.02 o 
  -7  12   1      112.48      122.97     36.01 o 
  -6  12   1       24.57       36.23     31.24 o 
  -5  12   1      305.38      253.95     38.65 o 
  -4  12   1      996.77      968.16     49.18 o 
  -3  12   1     2256.87     2360.58    153.31 o 
  -2  12   1     1153.97     1116.72     64.26 o 
  -1  12   1      979.01      897.77     57.52 o 
   0  12   1      120.36      149.70     24.76 o 
   1  12   1      114.57      102.57     17.48 o 
   2  12   1      281.41      324.84     23.85 o 
   3  12   1        7.74       11.02     14.19 o 
   4  12   1      438.65      474.73     43.34 o 
   5  12   1      804.50      931.62    112.84 o 
   6  12   1      566.10      626.84     54.78 o 
   7  12   1      238.88      257.33     62.38 o 
   8  12   1        1.62      -21.38     22.46 o 
   9  12   1       62.51       69.68     28.15 o 
  10  12   1      200.26      251.60     36.39 o 
  11  12   1      130.10      117.22     40.49 o 
 -11  13   1       53.21       -0.28     34.81 o 
 -10  13   1        3.87        5.71     31.50 o 
  -9  13   1       38.17       66.18     31.53 o 
  -8  13   1       21.52        0.13     51.60 o 
  -7  13   1      136.64      123.31     72.34 o 
  -6  13   1      162.20      142.84     37.49 o 
  -5  13   1       64.99       51.47     21.16 o 
  -4  13   1       20.94       67.67     21.31 o 
  -3  13   1      180.69      196.46     29.63 o 
  -2  13   1        0.86      -27.73     18.48 o 
  -1  13   1      161.41      121.93     25.01 o 
   0  13   1       40.76       72.28     32.24 o 
   1  13   1      131.47      149.07     23.66 o 
   2  13   1      120.04      143.85     17.13 o 
   3  13   1      322.91      311.15     38.90 o 
   4  13   1       15.34        4.24     14.92 o 
   5  13   1        6.23       -8.59     15.08 o 
   6  13   1        3.08       -7.20     22.18 o 
   7  13   1        8.03       -7.12     27.83 o 
   8  13   1       40.76        8.65     20.74 o 
   9  13   1        4.75        1.03     25.45 o 
  10  13   1       40.49       33.30     28.69 o 
 -10  14   1       86.56      138.24     37.23 o 
  -9  14   1      200.01      246.71     40.31 o 
  -8  14   1      208.59      267.44     78.38 o 
  -7  14   1       17.52       22.67     23.09 o 
  -6  14   1       17.69      -22.13     19.03 o 
  -5  14   1       11.54       -8.24     20.07 o 
  -4  14   1      475.98      520.45     82.31 o 
  -3  14   1      356.89      452.90     52.67 o 
  -2  14   1      117.94       88.05     22.77 o 
  -1  14   1       71.52       47.71     22.14 o 
   0  14   1       41.09       15.34     31.90 o 
   1  14   1       27.78       20.50     20.37 o 
   2  14   1       57.07       52.76     20.66 o 
   3  14   1      185.24      222.64     47.52 o 
   4  14   1      620.11      674.37     61.22 o 
   5  14   1      446.02      465.94     59.96 o 
   6  14   1      291.01      309.53     55.41 o 
   7  14   1        1.52      -11.40     26.82 o 
   8  14   1        8.82       -6.40     30.21 o 
   9  14   1       20.82       25.40     24.19 o 
 -10  15   1        5.57       21.62     69.53 o 
  -9  15   1       43.03       50.31     64.53 o 
  -8  15   1       76.93       81.94     65.85 o 
  -7  15   1       81.03       60.89     25.81 o 
  -6  15   1       14.48       28.53     22.49 o 
  -5  15   1        5.32      -30.93     27.55 o 
  -4  15   1      172.00      223.59     31.26 o 
  -3  15   1       42.64       27.71     30.73 o 
  -2  15   1        0.09      -21.11     19.11 o 
  -1  15   1       42.83       23.60     29.50 o 
   0  15   1      112.48      106.11     36.91 o 
   1  15   1      160.52       66.14     36.38 o 
   2  15   1       51.91       26.28     21.71 o 
   3  15   1       56.75       22.79     36.87 o 
   4  15   1      146.46      106.35     41.37 o 
   5  15   1      100.75       36.81     93.27 o 
   6  15   1       13.82      -26.63     37.73 o 
   7  15   1       79.47       51.05     30.87 o 
   8  15   1       36.91       24.73     31.29 o 
   9  15   1       70.35       85.79     28.53 o 
  -9  16   1       83.97      128.16     74.50 o 
  -8  16   1       71.64      156.01     71.36 o 
  -7  16   1       37.33       36.07     29.93 o 
  -6  16   1       19.15      -23.31     23.53 o 
  -5  16   1       36.13        7.45     32.73 o 
  -4  16   1       37.23       40.80     25.47 o 
  -3  16   1      255.90      265.83     38.57 o 
  -2  16   1      361.37      104.37     36.80 o 
  -1  16   1      113.35       37.06     39.42 o 
   0  16   1        8.18       -9.70     36.38 o 
   1  16   1       12.20        1.70     36.54 o 
   2  16   1       30.45       12.98     36.84 o 
   3  16   1      217.65      208.78     44.98 o 
   4  16   1       62.40       38.57     40.36 o 
   5  16   1      312.70      314.49     63.75 o 
   6  16   1      114.77      159.12    103.62 o 
   7  16   1       41.06       30.20     64.19 o 
   8  16   1       10.66      -44.71     66.43 o 
  -8  17   1       54.17       37.83     67.60 o 
  -7  17   1       72.45      136.51     67.20 o 
  -6  17   1       55.23       49.90     30.76 o 
  -5  17   1      122.31      110.91     33.43 o 
  -4  17   1       21.78       38.81     26.62 o 
  -3  17   1        2.27        1.76     25.50 o 
  -2  17   1        0.09       16.28     27.93 o 
  -1  17   1      128.62       94.94     43.33 o 
   0  17   1      105.24       72.27     42.06 o 
   1  17   1      164.48      130.80     45.79 o 
   2  17   1      179.91      192.02     46.10 o 
   3  17   1      125.63      131.01     62.59 o 
   4  17   1       38.39      -24.20     41.66 o 
   5  17   1        9.66      -42.46     54.62 o 
   6  17   1       44.67       57.16     44.83 o 
   7  17   1       60.38       56.62     43.91 o 
  -6  18   1        2.51      -47.30     58.74 o 
  -5  18   1       78.03       44.33     44.46 o 
  -4  18   1       13.71       42.76     27.67 o 
  -3  18   1       44.84       46.62     35.32 o 
  -2  18   1       92.84       -5.23     27.96 o 
  -1  18   1       90.10       79.86     44.64 o 
   0  18   1        2.11      -56.15     81.07 o 
   1  18   1       21.62        6.13     42.54 o 
   2  18   1        7.93       18.13     42.72 o 
   3  18   1      112.09       77.64     45.87 o 
   4  18   1       36.32      -51.94     41.98 o 
   5  18   1        4.34      -12.12     44.53 o 
   6  18   1        0.55       -6.59     40.44 o 
  -5  19   1       69.78       35.04     66.35 o 
  -4  19   1       22.59      -10.85     43.29 o 
  -3  19   1        0.85      -60.03     40.56 o 
  -2  19   1       26.15       -5.20     30.21 o 
  -1  19   1       82.27       -8.07     44.89 o 
   0  19   1      129.55      -13.65     45.43 o 
   1  19   1       81.32      125.19     46.46 o 
   2  19   1       41.58       51.88     44.72 o 
   3  19   1       25.45       14.60     62.68 o 
   4  19   1       12.11      -19.53     45.02 o 
  -2  20   1        9.98      -28.90     29.08 o 
  -1  20   1       11.76       -4.72     56.25 o 
   0  20   1       34.18      -45.72     46.45 o 
   1  20   1       10.89        5.98     82.75 o 
 -14   0   2      127.67       69.88     37.04 o 
 -13   0   2      535.06      474.37     94.67 o 
 -12   0   2     1451.53     1416.74     77.58 o 
 -11   0   2     1602.19     1584.70     82.05 o 
 -10   0   2       42.77       41.33     20.36 o 
  -9   0   2        4.71        7.66     23.09 o 
  -8   0   2      337.77      323.37     27.76 o 
  -7   0   2      722.28      573.35     35.73 o 
  -6   0   2     2650.25     2528.06    123.85 o 
  -5   0   2     4369.29     3920.05    282.08 o 
  -4   0   2    34486.81    35695.52   2285.32 o 
  -3   0   2     1781.64     1719.32     72.54 o 
  -2   0   2     5758.52     5705.61    234.03 o 
  -1   0   2     6566.96     6482.07    274.31 o 
   0   0   2      169.89      120.68     12.96 o 
   1   0   2      711.34     1052.51    128.82 o 
   2   0   2      692.10     1094.71     52.15 o 
   3   0   2       90.27       39.79     12.53 o 
   4   0   2    11114.21    13643.75    666.69 o 
   5   0   2     2509.59     2505.94    112.71 o 
   6   0   2      394.93      496.71     50.70 o 
   7   0   2     3584.50     3779.49    166.97 o 
   8   0   2      957.42     1039.64     63.27 o 
   9   0   2      286.33      321.58     38.36 o 
  10   0   2      230.74      251.97     36.81 o 
  11   0   2      181.62      192.79     72.24 o 
  12   0   2      197.13      236.52     50.27 o 
  13   0   2       60.55       45.53     34.74 o 
 -14   1   2        9.00       26.66     26.13 o 
 -13   1   2        0.43       22.44     19.31 o 
 -12   1   2      213.11      244.11     22.62 o 
 -11   1   2      133.11      174.02     18.58 o 
 -10   1   2      299.55      330.04     22.75 o 
  -9   1   2     1200.16     1119.76     47.71 o 
  -8   1   2      910.95      963.64     37.02 o 
  -7   1   2      207.99      207.31     14.68 o 
  -6   1   2      105.50       89.10     10.11 o 
  -5   1   2     1299.58     1275.11     41.06 o 
  -4   1   2      714.61      831.29     27.94 o 
  -3   1   2     2804.00     2769.57     93.72 o 
  -2   1   2     8217.69     8715.73    379.74 o 
  -1   1   2     2628.65     2594.34     75.80 o 
   0   1   2       48.04       61.91      5.49 o 
   1   1   2      514.76      490.14     30.03 o 
   2   1   2      754.70      766.64     33.96 o 
   3   1   2     3971.00     4279.80    126.71 o 
   4   1   2     4926.38     6268.22    184.02 o 
   5   1   2     1277.19     1652.79     55.70 o 
   6   1   2      459.79      566.25     29.20 o 
   7   1   2        1.82        8.15     13.69 o 
   8   1   2      182.81      196.71     21.59 o 
   9   1   2      150.65      158.84     21.14 o 
  10   1   2        0.95       -2.54     20.20 o 
  11   1   2      228.69      209.67     26.54 o 
  12   1   2      386.85      376.60     46.90 o 
  13   1   2       21.46       -0.23     22.78 o 
 -14   2   2      191.94      202.18     48.93 o 
 -13   2   2      263.52      280.44     59.24 o 
 -12   2   2      523.35      506.35     36.20 o 
 -11   2   2      910.56      896.41     40.33 o 
 -10   2   2     1086.20     1075.47     42.87 o 
  -9   2   2      419.49      395.74     23.24 o 
  -8   2   2     1369.70     1346.09     47.13 o 
  -7   2   2     4337.81     4233.27    126.62 o 
  -6   2   2     6021.14     5904.63    172.55 o 
  -5   2   2     7509.65     6784.80    197.60 o 
  -4   2   2     3479.41     3237.94     95.92 o 
  -3   2   2     3242.03     2990.92    114.83 o 
  -2   2   2       81.90      122.18     10.74 o 
  -1   2   2      865.93      999.38     46.43 o 
   0   2   2     4774.94     4686.38    121.78 o 
   1   2   2     4403.60     3992.73    152.37 o 
   2   2   2     8675.15     8710.85    320.63 o 
   3   2   2     9900.70    10587.94    305.06 o 
   4   2   2     2105.92     1934.73     80.79 o 
   5   2   2      287.83      312.65     20.27 o 
   6   2   2      226.84      289.17     21.04 o 
   7   2   2       98.78      109.29     16.76 o 
   8   2   2      545.78      614.81     34.13 o 
   9   2   2     1087.64      987.58     44.22 o 
  10   2   2     1992.57     1853.02     70.27 o 
  11   2   2     1218.31     1153.52     51.94 o 
  12   2   2       32.92       28.22     22.12 o 
  13   2   2      126.87       58.78     30.46 o 
 -14   3   2      275.76      266.37     31.45 o 
 -13   3   2      192.98      202.29     27.05 o 
 -12   3   2        0.15       -7.37     18.32 o 
 -11   3   2       44.78       36.24     15.99 o 
 -10   3   2      496.39      489.66     27.59 o 
  -9   3   2      941.42      871.71     44.70 o 
  -8   3   2     1050.15     1058.26     39.74 o 
  -7   3   2     1741.06     1737.05     67.33 o 
  -6   3   2      552.92      475.89     25.96 o 
  -5   3   2        0.02       10.08      6.58 o 
  -4   3   2     4298.19     4519.39    160.21 o 
  -3   3   2     2380.56     2424.78     72.77 o 
  -2   3   2     3408.59     3032.20     89.49 o 
  -1   3   2     8348.60     8625.12    259.75 o 
   0   3   2     1695.24     1869.75     50.91 o 
   1   3   2      978.92     1085.49     40.48 o 
   2   3   2     1716.19     1731.88     71.19 o 
   3   3   2     1957.52     2041.03     64.76 o 
   4   3   2     4450.49     5172.51    153.71 o 
   5   3   2      895.79      916.46     38.34 o 
   6   3   2     1831.11     1921.90     65.03 o 
   7   3   2     2042.28     2015.25     75.35 o 
   8   3   2        2.54       22.29     16.04 o 
   9   3   2        2.51        9.63     16.50 o 
  10   3   2      317.95      351.79     29.07 o 
  11   3   2       94.47      104.99     23.17 o 
  12   3   2      107.00       84.06     31.89 o 
  13   3   2       18.59      -23.13     28.02 o 
 -14   4   2       95.90       73.17     21.91 o 
 -13   4   2      440.36      452.95     48.42 o 
 -12   4   2      649.88      776.19    132.02 o 
 -11   4   2      513.47      537.46     59.08 o 
 -10   4   2     1231.13     1110.72     85.05 o 
  -9   4   2      173.49      164.89     17.09 o 
  -8   4   2       13.30        0.86     10.66 o 
  -7   4   2      278.56      309.48     26.55 o 
  -6   4   2      507.32      427.07     20.80 o 
  -5   4   2     4076.11     4184.15    124.33 o 
  -4   4   2     1304.00     1159.25     43.81 o 
  -3   4   2     4186.29     3978.62    116.95 o 
  -2   4   2     2609.97     2723.30     81.07 o 
  -1   4   2     3271.94     3080.48     81.91 o 
   0   4   2      350.18      278.22     13.75 o 
   1   4   2      529.69      417.86     20.43 o 
   2   4   2     2337.73     2084.49     64.71 o 
   3   4   2     8019.06     8718.27    288.18 o 
   4   4   2     4505.26     4466.30    134.61 o 
   5   4   2     1197.95     1248.83     49.67 o 
   6   4   2       15.60       14.47     12.68 o 
   7   4   2      931.26      931.97     40.97 o 
   8   4   2     1380.95     1327.46     52.28 o 
   9   4   2      844.51      873.28     43.03 o 
  10   4   2      540.91      551.52     35.58 o 
  11   4   2      355.20      390.33     32.12 o 
  12   4   2      210.01      124.36     32.15 o 
  13   4   2        0.75       10.82     30.02 o 
 -14   5   2       20.68       22.04     23.50 o 
 -13   5   2       12.65       31.77     21.74 o 
 -12   5   2       36.14       43.60     20.39 o 
 -11   5   2       38.25       47.37     18.51 o 
 -10   5   2      707.44      771.15     41.62 o 
  -9   5   2      388.82      408.90     24.82 o 
  -8   5   2     2533.88     2464.08     79.15 o 
  -7   5   2     2126.70     2240.88     71.70 o 
  -6   5   2      174.75      201.31     16.00 o 
  -5   5   2      197.32      208.01     18.53 o 
  -4   5   2      333.17      353.22     17.36 o 
  -3   5   2     1064.30      823.76     28.80 o 
  -2   5   2     3045.22     2683.66     80.24 o 
  -1   5   2      459.14      334.47     19.68 o 
   0   5   2     8306.22     8611.09    223.56 o 
   1   5   2     2160.28     2188.14     93.27 o 
   2   5   2       16.39       27.65      9.86 o 
   3   5   2     1046.55     1030.91     37.01 o 
   4   5   2       47.39       37.61     11.88 o 
   5   5   2     1821.68     1859.32     62.43 o 
   6   5   2     1598.77     1589.82     58.21 o 
   7   5   2     1547.37     1493.38     55.74 o 
   8   5   2     1295.35     1286.38     51.59 o 
   9   5   2       62.93       46.65     18.27 o 
  10   5   2      224.81      217.55     25.29 o 
  11   5   2      366.74      384.82     39.34 o 
  12   5   2       44.88       71.58     30.07 o 
 -14   6   2      174.65      140.27     39.51 o 
 -13   6   2      210.58      192.04     29.36 o 
 -12   6   2      533.90      592.94     45.86 o 
 -11   6   2     1093.52     1145.32     64.88 o 
 -10   6   2      566.56      578.80     31.80 o 
  -9   6   2        1.33        4.40     12.71 o 
  -8   6   2       31.46       48.38     12.97 o 
  -7   6   2      118.48       78.21     12.44 o 
  -6   6   2     1165.70     1150.72     40.88 o 
  -5   6   2      668.31      613.18     29.38 o 
  -4   6   2     2625.30     2492.17     76.53 o 
  -3   6   2      847.55      795.61     28.70 o 
  -2   6   2      366.39      404.70     16.15 o 
  -1   6   2     8402.46     8212.80    213.30 o 
   0   6   2     2139.69     2087.57     57.64 o 
   1   6   2     5643.47     5459.09    184.09 o 
   2   6   2     2448.08     2367.94     94.72 o 
   3   6   2     1026.09      901.38     33.83 o 
   4   6   2     1206.59     1168.49     47.63 o 
   5   6   2        7.99       -4.82     17.20 o 
   6   6   2      124.55      145.99     16.91 o 
   7   6   2     1737.16     1833.39     65.00 o 
   8   6   2     1378.58     1407.94     58.83 o 
   9   6   2     1338.20     1269.24     52.74 o 
  10   6   2      169.60      180.86     31.29 o 
  11   6   2       17.46        3.09     26.80 o 
  12   6   2       35.19       35.40     29.17 o 
 -14   7   2       63.36       97.17     37.04 o 
 -13   7   2        4.63       -5.08     30.67 o 
 -12   7   2        0.06       25.89     20.07 o 
 -11   7   2      227.09      214.66     26.02 o 
 -10   7   2      102.23      125.88     21.02 o 
  -9   7   2     1800.49     1928.11     66.15 o 
  -8   7   2     2876.11     3018.02     94.96 o 
  -7   7   2     1322.21     1385.98     48.87 o 
  -6   7   2       55.83       81.93     13.47 o 
  -5   7   2      902.55      926.24     34.41 o 
  -4   7   2     1198.43     1138.69     39.31 o 
  -3   7   2     1828.05     1612.52     51.68 o 
  -2   7   2      708.06      694.48     23.43 o 
  -1   7   2     2702.12     2333.01     64.38 o 
   0   7   2    12237.64    11701.66    345.55 o 
   1   7   2     2928.28     2618.29     82.26 o 
   2   7   2       82.82      105.82     22.72 o 
   3   7   2     1234.99     1199.73     41.83 o 
   4   7   2     1177.16     1222.26     43.95 o 
   5   7   2      884.09      918.53     42.31 o 
   6   7   2      700.26      768.10     35.78 o 
   7   7   2      323.89      369.88     25.92 o 
   8   7   2     1579.01     1632.26     74.01 o 
   9   7   2        2.93       22.01     23.74 o 
  10   7   2       14.86       34.12     26.47 o 
  11   7   2      650.67      695.65    100.86 o 
  12   7   2      467.23      399.82     43.16 o 
 -13   8   2        5.08      -17.91     32.46 o 
 -12   8   2       99.86      118.07     35.61 o 
 -11   8   2      571.58      569.92     51.92 o 
 -10   8   2      266.53      288.54     27.20 o 
  -9   8   2      763.93      713.19     34.70 o 
  -8   8   2      330.47      361.09     23.02 o 
  -7   8   2      496.71      569.47     32.36 o 
  -6   8   2      703.33      828.68     57.35 o 
  -5   8   2      232.04      214.51     22.11 o 
  -4   8   2      188.14      187.61     27.79 o 
  -3   8   2      301.80      370.09     25.19 o 
  -2   8   2       17.85       20.07      7.41 o 
  -1   8   2      857.14      769.28     25.86 o 
   0   8   2     3666.46     3421.74    121.17 o 
   1   8   2     2227.90     2061.44     66.48 o 
   2   8   2     1622.23     1763.41     73.50 o 
   3   8   2      141.82      108.44     26.87 o 
   4   8   2      217.73      215.18     23.36 o 
   5   8   2      521.58      551.58     84.31 o 
   6   8   2      156.92      173.84     25.43 o 
   7   8   2        2.30      -10.26     19.63 o 
   8   8   2      215.46      219.15     30.07 o 
   9   8   2      135.04      118.32     28.48 o 
  10   8   2       77.65       81.00     28.44 o 
  11   8   2       90.06       91.03     31.42 o 
  12   8   2       23.01       33.70     31.41 o 
 -13   9   2       48.77       40.00     37.07 o 
 -12   9   2       48.34       51.49     33.82 o 
 -11   9   2      203.87      206.77     36.53 o 
 -10   9   2      400.82      412.47     44.57 o 
  -9   9   2      448.04      502.48     46.01 o 
  -8   9   2      509.51      541.70     38.77 o 
  -7   9   2     1139.02     1194.95     51.69 o 
  -6   9   2      805.27      828.53     34.59 o 
  -5   9   2       28.92       47.70     11.46 o 
  -4   9   2     1412.17     1360.90     61.91 o 
  -3   9   2     2715.17     2539.02     82.49 o 
  -2   9   2     2529.52     2388.06     66.63 o 
  -1   9   2     1998.35     1835.35     52.78 o 
   0   9   2       45.11       22.75     11.36 o 
   1   9   2      528.06      489.20     23.55 o 
   2   9   2        4.36       -1.12      9.62 o 
   3   9   2        2.75       14.60     19.70 o 
   4   9   2      281.72      267.49     35.59 o 
   5   9   2      767.14      805.96     46.46 o 
   6   9   2      959.75     1137.87     79.89 o 
   7   9   2      806.57      942.45     52.38 o 
   8   9   2        7.32       16.15     23.30 o 
   9   9   2       11.64       -7.58     24.16 o 
  10   9   2      260.89      258.48     34.46 o 
  11   9   2       75.10       83.02     31.61 o 
 -13  10   2       62.59       44.55     39.07 o 
 -12  10   2       42.99       59.14     35.91 o 
 -11  10   2        1.35       32.10     31.38 o 
 -10  10   2       21.31       32.00     28.57 o 
  -9  10   2       30.14       -1.25     25.13 o 
  -8  10   2       34.69       28.39     18.77 o 
  -7  10   2        3.91       -4.94     22.23 o 
  -6  10   2       25.89       26.03     18.70 o 
  -5  10   2      468.60      554.35     34.67 o 
  -4  10   2      771.91      762.45     28.45 o 
  -3  10   2      730.82      747.91     34.02 o 
  -2  10   2       64.72       49.51     13.63 o 
  -1  10   2        0.96      -10.23      6.82 o 
   0  10   2      208.65      201.21     17.30 o 
   1  10   2       39.27       48.96     17.55 o 
   2  10   2       22.03        5.32     11.92 o 
   3  10   2       22.78       -2.92     11.94 o 
   4  10   2      157.57      126.77     22.85 o 
   5  10   2      322.04      310.42     54.09 o 
   6  10   2        7.15       17.90     24.74 o 
   7  10   2       68.29       67.33     24.24 o 
   8  10   2       78.79       55.02     25.82 o 
   9  10   2       18.59        6.40     25.65 o 
  10  10   2        6.60       10.22     26.98 o 
  11  10   2       40.61       15.84     31.98 o 
 -12  11   2       23.12       36.26     35.30 o 
 -11  11   2       30.94       42.63     32.94 o 
 -10  11   2      257.58      255.06     55.73 o 
  -9  11   2      418.41      476.31     56.96 o 
  -8  11   2      790.25      797.81     56.64 o 
  -7  11   2      903.74     1072.68     64.90 o 
  -6  11   2      169.89      219.68     25.42 o 
  -5  11   2      293.57      270.45     27.70 o 
  -4  11   2      492.54      545.75     29.26 o 
  -3  11   2      526.34      542.15     40.58 o 
  -2  11   2      939.71      853.84     29.93 o 
  -1  11   2     1440.14     1479.00     58.86 o 
   0  11   2     1184.59     1099.18     49.58 o 
   1  11   2      926.72      861.63     59.39 o 
   2  11   2       12.24        6.03     12.30 o 
   3  11   2      426.55      478.15     47.10 o 
   4  11   2      663.90      762.15     69.98 o 
   5  11   2      414.18      434.60     35.59 o 
   6  11   2      237.80      284.67     36.86 o 
   7  11   2      496.84      523.36    119.99 o 
   8  11   2      201.17      197.21     30.68 o 
   9  11   2      134.43      122.98     30.00 o 
  10  11   2       33.73        4.75     27.66 o 
  11  11   2       85.14      202.41     93.56 o 
 -12  12   2       22.56       54.06     36.08 o 
 -11  12   2       93.58       73.78     35.34 o 
 -10  12   2        4.83      -21.19     28.24 o 
  -9  12   2       14.81       17.66     39.61 o 
  -8  12   2       37.74       40.98     26.50 o 
  -7  12   2        0.16       -5.65     19.24 o 
  -6  12   2        6.60       19.02     18.81 o 
  -5  12   2       79.23       72.15     17.89 o 
  -4  12   2       28.51       -2.39     13.43 o 
  -3  12   2        0.27      -17.42     17.89 o 
  -2  12   2      300.39      272.55     56.94 o 
  -1  12   2       97.84      123.06     31.71 o 
   0  12   2      549.29      533.51     32.67 o 
   1  12   2       21.30        0.57     12.34 o 
   2  12   2        7.86      -16.56     16.56 o 
   3  12   2       12.13       -6.68     13.66 o 
   4  12   2      168.42      177.24     25.31 o 
   5  12   2       12.45       13.73     21.32 o 
   6  12   2        0.09      -12.19     20.21 o 
   7  12   2        6.56        4.91     29.64 o 
   8  12   2      136.23       80.41     28.87 o 
   9  12   2        1.18       24.30     26.92 o 
  10  12   2        8.46       -8.99     28.56 o 
 -11  13   2      143.76      203.25     42.13 o 
 -10  13   2      109.03      145.96     36.43 o 
  -9  13   2      168.14      282.36     54.29 o 
  -8  13   2      209.49      258.83     63.17 o 
  -7  13   2      241.00      362.82    100.56 o 
  -6  13   2      116.92      157.76     21.28 o 
  -5  13   2      182.86      153.19     24.79 o 
  -4  13   2      195.42      184.86     26.65 o 
  -3  13   2      390.41      371.29     46.28 o 
  -2  13   2      591.88      635.20     74.23 o 
  -1  13   2      585.65      576.48     83.41 o 
   0  13   2      674.55      597.87     78.56 o 
   1  13   2       91.64       89.11     19.14 o 
   2  13   2       28.04       20.36     29.95 o 
   3  13   2        1.67      -23.75     18.62 o 
   4  13   2      670.40      611.05     85.28 o 
   5  13   2      685.62      774.16    104.35 o 
   6  13   2      756.60      885.55     90.73 o 
   7  13   2      319.71      381.92     74.51 o 
   8  13   2      170.42      169.93     30.76 o 
   9  13   2       14.40       -6.06     27.01 o 
 -10  14   2       45.70       80.63     35.21 o 
  -9  14   2        0.62       22.33     29.33 o 
  -8  14   2       71.78       94.66     30.81 o 
  -7  14   2      119.61      137.40     32.37 o 
  -6  14   2      173.68      188.97     49.05 o 
  -5  14   2      217.77      215.14     47.96 o 
  -4  14   2      134.79      125.88     26.39 o 
  -3  14   2      236.71      227.32     43.01 o 
  -2  14   2       30.33       30.71     22.87 o 
  -1  14   2       75.45       37.50     49.23 o 
   0  14   2       78.62       27.43     24.79 o 
   1  14   2      210.71      268.50     57.39 o 
   2  14   2      200.39      178.54     38.90 o 
   3  14   2      109.50       80.82     53.39 o 
   4  14   2       59.41       65.67     24.27 o 
   5  14   2      200.35      184.11     36.36 o 
   6  14   2        9.60       -7.13     24.97 o 
   7  14   2       16.71       12.77     29.70 o 
   8  14   2       42.16       -3.86     18.54 o 
   9  14   2       37.51       40.54     29.16 o 
 -10  15   2       55.35       37.01     69.20 o 
  -9  15   2       37.52       58.31     64.15 o 
  -8  15   2       92.74       78.03     30.65 o 
  -7  15   2       68.67       49.52     33.28 o 
  -6  15   2       54.22       50.35     28.54 o 
  -5  15   2       52.25       21.74     23.09 o 
  -4  15   2        3.55      -15.59     21.69 o 
  -3  15   2      113.94       66.51     30.64 o 
  -2  15   2      214.17      232.93     76.33 o 
  -1  15   2      169.65      115.56     26.86 o 
   0  15   2      170.74       81.85     32.16 o 
   1  15   2       14.75      -24.74     32.84 o 
   2  15   2       10.27      -28.13     33.77 o 
   3  15   2      101.60      172.49     42.93 o 
   4  15   2       95.23       60.30     41.38 o 
   5  15   2      293.65      367.68    152.65 o 
   6  15   2      332.81      348.42     42.90 o 
   7  15   2      115.49      136.77     35.82 o 
   8  15   2       16.39       42.52     33.56 o 
  -9  16   2        0.39       48.77     30.69 o 
  -8  16   2       53.24       65.61     30.83 o 
  -7  16   2      103.50       52.82     27.64 o 
  -6  16   2       24.60       14.41     26.92 o 
  -5  16   2       48.72       91.53     27.41 o 
  -4  16   2      127.03      145.59     37.78 o 
  -3  16   2      128.59      170.10     68.67 o 
  -2  16   2       54.89        7.53     25.07 o 
  -1  16   2        1.20      -33.81     91.69 o 
   0  16   2       30.28        7.36     33.87 o 
   1  16   2      133.54      113.65     57.05 o 
   2  16   2       80.83      -10.73     36.84 o 
   3  16   2      125.98      132.73     57.00 o 
   4  16   2       20.93      -35.89     40.73 o 
   5  16   2      122.15       15.42     44.64 o 
   6  16   2        2.29       10.86     55.63 o 
   7  16   2       25.10      -41.40     61.86 o 
  -8  17   2       95.84       76.29     32.76 o 
  -7  17   2       34.76       36.14     29.75 o 
  -6  17   2       39.64       22.39     31.14 o 
  -5  17   2       26.75       35.26     33.06 o 
  -4  17   2        0.25      -33.08     23.50 o 
  -3  17   2      117.05       75.02     51.46 o 
  -2  17   2      143.61      117.88     31.40 o 
  -1  17   2      214.41       45.96     41.81 o 
   0  17   2       81.83       47.23     42.75 o 
   1  17   2        9.77       22.79     40.11 o 
   2  17   2        7.83      -57.26     38.17 o 
   3  17   2      184.90      204.69     89.99 o 
   4  17   2       39.34        1.47     43.27 o 
   5  17   2       83.36      108.76     50.33 o 
   6  17   2       44.69       45.99     50.94 o 
  -7  18   2       74.75       86.50     52.39 o 
  -6  18   2       22.01       24.89     34.64 o 
  -5  18   2       70.57       36.67     32.41 o 
  -4  18   2      213.60      149.73     38.97 o 
  -3  18   2       34.35       51.05     30.00 o 
  -2  18   2        5.14      -34.27     42.19 o 
  -1  18   2       18.99        0.36     42.57 o 
   0  18   2      114.10       73.08     42.88 o 
   1  18   2      102.39       62.97     43.89 o 
   2  18   2       35.07       19.59     43.44 o 
   3  18   2       21.18        9.47     60.70 o 
   4  18   2       93.58       48.65     67.02 o 
   5  18   2        0.57       36.19     48.13 o 
  -5  19   2        1.96      -25.29     32.99 o 
  -4  19   2        4.31      -22.50     33.74 o 
  -3  19   2        5.06      -40.48     29.95 o 
  -2  19   2       49.28      -30.15     43.45 o 
  -1  19   2       82.05      -15.82     44.28 o 
   0  19   2       18.34       31.87     44.10 o 
   1  19   2       11.80       -1.40     43.73 o 
   2  19   2        0.08       30.12     45.63 o 
   3  19   2        7.75       13.17     46.43 o 
  -1  20   2        8.97      -21.33     45.94 o 
   0  20   2       16.57      -23.37     44.54 o 
 -15   1   3        1.23      -14.14     25.06 o 
 -14   1   3       79.09       89.31     27.08 o 
 -13   1   3      195.55      164.63     29.04 o 
 -12   1   3     1301.38     1233.98     56.55 o 
 -11   1   3     1273.73     1132.81     44.73 o 
 -10   1   3     1755.64     1570.02     55.27 o 
  -9   1   3     3084.16     2911.10    102.45 o 
  -8   1   3       78.09       91.28     11.61 o 
  -7   1   3       17.28        5.73      7.91 o 
  -6   1   3     2209.69     2198.44     82.06 o 
  -5   1   3    11522.13    11909.89    340.53 o 
  -4   1   3    16431.17    16302.79    529.41 o 
  -3   1   3     7422.36     6547.02    214.33 o 
  -2   1   3     5651.93     5244.42    172.46 o 
  -1   1   3     5284.52     4954.73    158.60 o 
   0   1   3      355.67      375.96     15.93 o 
   1   1   3      635.69      529.34     24.79 o 
   2   1   3     4924.30     5037.90    148.59 o 
   3   1   3     5796.97     5894.67    174.13 o 
   4   1   3     2928.02     2771.59     87.41 o 
   5   1   3      425.35      461.58     44.16 o 
   6   1   3       55.50       92.87     25.09 o 
   7   1   3      109.92      139.81     19.82 o 
   8   1   3        5.04        2.80     21.52 o 
   9   1   3      700.53      718.71     39.67 o 
  10   1   3     1741.19     1676.06     72.14 o 
  11   1   3     1250.67     1149.18     53.57 o 
  12   1   3      283.13      238.86     30.48 o 
 -15   2   3      205.79      232.62     38.01 o 
 -14   2   3       86.67       58.10     26.16 o 
 -13   2   3      515.39      543.11     46.69 o 
 -12   2   3       19.43       27.58     17.54 o 
 -11   2   3      579.60      571.98     35.65 o 
 -10   2   3      502.79      537.50     57.15 o 
  -9   2   3       13.72       19.61     11.49 o 
  -8   2   3      812.15      815.72     32.41 o 
  -7   2   3      374.44      326.64     32.14 o 
  -6   2   3       34.68       24.92      7.26 o 
  -5   2   3     1016.03     1307.07     52.01 o 
  -4   2   3     6067.99     7179.45    236.48 o 
  -3   2   3     2303.36     2308.07     78.58 o 
  -2   2   3     1769.59     1681.10     58.84 o 
  -1   2   3      169.00      216.12     12.45 o 
   0   2   3     1711.38     1852.94     56.82 o 
   1   2   3       69.11      104.96     13.79 o 
   2   2   3     1476.04     1525.46     49.81 o 
   3   2   3      216.26      313.33     21.70 o 
   4   2   3      513.31      612.10     28.98 o 
   5   2   3       87.13       86.41     14.68 o 
   6   2   3      410.65      514.71     29.45 o 
   7   2   3        1.84        4.79     15.34 o 
   8   2   3      247.81      231.18     23.80 o 
   9   2   3       23.12       28.21     18.29 o 
  10   2   3        3.54       15.74     19.93 o 
  11   2   3      136.07      178.57     27.05 o 
  12   2   3        0.83       15.80     23.38 o 
 -14   3   3       23.40       -5.75     24.10 o 
 -13   3   3      637.42      681.97     43.18 o 
 -12   3   3      335.67      323.79     28.80 o 
 -11   3   3      680.79      673.77     39.10 o 
 -10   3   3       50.34       49.23     13.85 o 
  -9   3   3      207.54      244.41     18.11 o 
  -8   3   3     1402.71     1323.13     46.35 o 
  -7   3   3        9.63       -6.16      8.06 o 
  -6   3   3      419.01      328.78     17.70 o 
  -5   3   3     7345.92     7406.55    245.22 o 
  -4   3   3    13649.14    13415.75    439.11 o 
  -3   3   3     6585.96     6201.83    204.71 o 
  -2   3   3       10.13       38.02      8.82 o 
  -1   3   3       79.34       97.46      9.89 o 
   0   3   3        0.72        0.93      5.54 o 
   1   3   3      250.65      213.91     15.55 o 
   2   3   3     3328.93     3169.25    108.67 o 
   3   3   3    12656.92    12607.24    364.63 o 
   4   3   3    11096.75    11542.04    334.97 o 
   5   3   3     1624.18     1496.95     53.55 o 
   6   3   3       22.58       32.80     14.62 o 
   7   3   3      868.25      847.71     40.13 o 
   8   3   3      283.78      296.41     25.70 o 
   9   3   3      263.52      254.98     28.32 o 
  10   3   3      440.32      463.56     37.83 o 
  11   3   3      898.73      841.20     58.40 o 
  12   3   3      795.39      721.94     50.98 o 
 -14   4   3       27.81        7.36     24.10 o 
 -13   4   3       72.32      117.64     23.32 o 
 -12   4   3       13.20       31.60     18.58 o 
 -11   4   3        1.74       39.52     16.76 o 
 -10   4   3       12.15       15.44     12.90 o 
  -9   4   3      612.48      669.77     56.82 o 
  -8   4   3     1560.26     1473.62     59.94 o 
  -7   4   3      310.44      297.14     22.46 o 
  -6   4   3      123.10      122.12     11.00 o 
  -5   4   3      753.57      857.95     36.31 o 
  -4   4   3      193.44      185.56     14.48 o 
  -3   4   3      996.81      915.54     69.28 o 
  -2   4   3      104.49       72.08      9.64 o 
  -1   4   3     7728.15     7734.22    200.82 o 
   0   4   3     2818.88     2432.35     65.93 o 
   1   4   3     1176.87      980.15     54.40 o 
   2   4   3     1088.12     1156.74     40.34 o 
   3   4   3     4272.85     4704.64    160.16 o 
   4   4   3      117.60      146.41     15.74 o 
   5   4   3        1.30        1.62     12.68 o 
   6   4   3       60.52       61.15     15.75 o 
   7   4   3      760.50      733.81     37.75 o 
   8   4   3      636.95      709.50     38.27 o 
   9   4   3      747.29      790.56     42.41 o 
  10   4   3        6.23      -16.60     18.42 o 
  11   4   3      228.39      235.79     28.31 o 
  12   4   3       39.11       42.02     25.23 o 
 -14   5   3        1.71       -7.40     23.61 o 
 -13   5   3       17.83       21.68     20.22 o 
 -12   5   3      257.27      277.78     28.38 o 
 -11   5   3      915.69      907.08     47.62 o 
 -10   5   3     2599.23     2564.60     96.50 o 
  -9   5   3       48.39       38.73     15.29 o 
  -8   5   3       26.44       21.95     11.14 o 
  -7   5   3       55.42       69.11     11.29 o 
  -6   5   3      656.91      705.03     28.12 o 
  -5   5   3       11.88        4.31      9.25 o 
  -4   5   3      636.78      524.69     21.76 o 
  -3   5   3     5096.33     4816.12    160.37 o 
  -2   5   3     4524.14     4512.49    131.83 o 
  -1   5   3      162.08      249.12     12.62 o 
   0   5   3     1861.43     1823.30     51.46 o 
   1   5   3     4148.34     3821.01    112.84 o 
   2   5   3     5876.48     6230.29    182.92 o 
   3   5   3     3651.46     3892.88    134.00 o 
   4   5   3      380.26      416.34     23.73 o 
   5   5   3      936.08      986.02     46.40 o 
   6   5   3     1023.61     1023.03     42.90 o 
   7   5   3      106.98       96.06     19.51 o 
   8   5   3      549.81      487.26     31.85 o 
   9   5   3      441.00      511.65     33.87 o 
  10   5   3     1119.07     1044.45     70.43 o 
  11   5   3      441.82      379.58     62.82 o 
  12   5   3        1.31      -35.44     28.38 o 
 -14   6   3      454.95      441.66     38.76 o 
 -13   6   3       25.24       39.83     21.19 o 
 -12   6   3       36.66        9.99     19.70 o 
 -11   6   3        1.29        6.37     16.60 o 
 -10   6   3      550.51      651.55     63.16 o 
  -9   6   3       85.05       79.69     17.20 o 
  -8   6   3      562.08      627.45     36.09 o 
  -7   6   3     3728.21     3796.35    115.31 o 
  -6   6   3     3649.27     3668.98    111.24 o 
  -5   6   3      402.28      371.84     22.93 o 
  -4   6   3        3.00       -0.02      7.70 o 
  -3   6   3     1514.93     1496.19     55.15 o 
  -2   6   3     4814.42     4867.41    128.93 o 
  -1   6   3      332.24      298.76     14.71 o 
   0   6   3     7074.58     6951.59    206.51 o 
   1   6   3     1679.30     1552.55     43.89 o 
   2   6   3     2153.49     2329.60     73.20 o 
   3   6   3      269.92      316.77     19.47 o 
   4   6   3      188.45      178.36     18.32 o 
   5   6   3     1827.65     1998.24     67.91 o 
   6   6   3     1978.08     1964.94     68.25 o 
   7   6   3      502.93      647.57     35.28 o 
   8   6   3      571.36      532.78     33.10 o 
   9   6   3       23.59       -5.34     23.20 o 
  10   6   3       94.88       53.81     28.09 o 
  11   6   3       33.05       37.16     28.90 o 
  12   6   3        1.79      -18.19     29.23 o 
 -14   7   3       18.71       15.83     37.92 o 
 -13   7   3      133.01      173.81     38.90 o 
 -12   7   3      578.89      643.58     73.53 o 
 -11   7   3      757.16      773.20     44.90 o 
 -10   7   3      245.28      317.52     27.96 o 
  -9   7   3        6.04      -21.49     14.53 o 
  -8   7   3       57.53       32.13     15.56 o 
  -7   7   3       39.81       38.89     11.74 o 
  -6   7   3      253.14      266.57     22.48 o 
  -5   7   3      632.16      570.65     25.49 o 
  -4   7   3      667.29      655.27     23.34 o 
  -3   7   3      447.93      458.29     21.16 o 
  -2   7   3      148.66      193.61     12.43 o 
  -1   7   3     3620.21     3480.19    103.91 o 
   0   7   3      536.48      543.96     21.26 o 
   1   7   3      151.30      145.80     13.95 o 
   2   7   3       22.29        3.67      9.26 o 
   3   7   3       54.53       55.76     11.79 o 
   4   7   3      802.40      799.20     38.38 o 
   5   7   3      209.76      205.49     21.25 o 
   6   7   3       37.31       25.32     15.10 o 
   7   7   3      346.99      375.45     34.88 o 
   8   7   3      151.44      169.85     28.71 o 
   9   7   3       43.98        2.82     24.72 o 
  10   7   3       25.75       22.16     27.24 o 
  11   7   3        2.28       91.58    117.67 o 
 -13   8   3       12.88       16.29     31.15 o 
 -12   8   3        7.93       46.86     31.10 o 
 -11   8   3        5.08       23.79     19.58 o 
 -10   8   3      217.05      254.45     43.09 o 
  -9   8   3     1289.40     1317.19     61.58 o 
  -8   8   3     1193.31     1352.38    101.37 o 
  -7   8   3     2868.55     3064.74    110.05 o 
  -6   8   3     1618.42     1785.77     68.39 o 
  -5   8   3       65.21      112.71     14.19 o 
  -4   8   3       45.76       29.92     10.01 o 
  -3   8   3       29.63       27.06      8.47 o 
  -2   8   3     1032.89      943.39     31.08 o 
  -1   8   3     3032.63     2603.73     79.83 o 
   0   8   3     4689.54     4490.85    132.66 o 
   1   8   3      750.91      618.06     45.24 o 
   2   8   3       88.27       53.84     10.40 o 
   3   8   3       10.46       11.04     10.27 o 
   4   8   3       78.24       62.57     20.55 o 
   5   8   3       64.22       35.42     23.93 o 
   6   8   3       86.73       53.99     22.26 o 
   7   8   3      785.67      899.69     52.47 o 
   8   8   3     1057.71     1145.64     62.64 o 
   9   8   3        1.59        5.11     25.16 o 
  10   8   3       27.28       16.35     27.83 o 
  11   8   3       63.35       56.91     35.58 o 
 -13   9   3        0.24       11.64     36.52 o 
 -12   9   3      126.65      161.25     44.07 o 
 -11   9   3      434.12      389.83     45.35 o 
 -10   9   3        8.54        9.34     27.67 o 
  -9   9   3      418.61      441.71     31.78 o 
  -8   9   3      372.56      426.42     43.75 o 
  -7   9   3      198.41      251.78     23.30 o 
  -6   9   3        1.13        7.67     12.17 o 
  -5   9   3      102.88       95.36     14.02 o 
  -4   9   3      410.84      412.48     27.87 o 
  -3   9   3      430.23      392.19     19.42 o 
  -2   9   3       72.69       66.92     10.17 o 
  -1   9   3      225.52      269.32     22.22 o 
   0   9   3      495.29      399.55     26.53 o 
   1   9   3      199.60      210.45     18.92 o 
   2   9   3        2.03      -13.47      9.05 o 
   3   9   3      169.32      156.71     30.26 o 
   4   9   3      226.48      271.67     28.28 o 
   5   9   3      231.52      243.47     55.82 o 
   6   9   3       42.64       43.58     22.40 o 
   7   9   3        0.77        7.34     23.17 o 
   8   9   3       32.27       28.46     25.47 o 
   9   9   3      343.93      330.92     36.94 o 
  10   9   3        0.44       21.20     28.30 o 
  11   9   3       35.53       60.54     32.06 o 
 -13  10   3      271.49      314.18     45.56 o 
 -12  10   3       26.07       25.70     31.11 o 
 -11  10   3        2.06       13.95     29.26 o 
 -10  10   3        2.13       18.52     27.14 o 
  -9  10   3     1493.58     1663.91     89.63 o 
  -8  10   3     1338.50     1427.20     79.17 o 
  -7  10   3     1294.00     1355.01    120.32 o 
  -6  10   3     2052.15     2115.00     69.56 o 
  -5  10   3      290.91      312.20     29.16 o 
  -4  10   3        0.30      -13.43      8.95 o 
  -3  10   3       22.85        9.38      9.40 o 
  -2  10   3      211.18      210.02     18.46 o 
  -1  10   3     6079.05     5543.32    168.99 o 
   0  10   3     1020.19      969.92     39.88 o 
   1  10   3     2118.61     2121.36     79.33 o 
   2  10   3      427.82      443.00     39.85 o 
   3  10   3        0.69      -26.31     18.01 o 
   4  10   3      129.00      154.86     25.00 o 
   5  10   3       53.49       87.01     23.70 o 
   6  10   3      230.68      253.04     36.43 o 
   7  10   3     1218.78     1286.81     64.53 o 
   8  10   3      313.80      380.19     38.47 o 
   9  10   3      297.59      358.77     81.44 o 
  10  10   3       10.28       -9.37     28.63 o 
 -12  11   3        0.06       11.00     41.87 o 
 -11  11   3       24.86       54.58     36.82 o 
 -10  11   3       16.34        2.09     26.92 o 
  -9  11   3        1.54        0.21     26.45 o 
  -8  11   3       84.93       84.12     28.08 o 
  -7  11   3      195.75      242.57     67.29 o 
  -6  11   3       64.98       90.23     20.14 o 
  -5  11   3        9.45        5.65     13.30 o 
  -4  11   3       10.33       -3.15     11.11 o 
  -3  11   3        1.61      -11.37      9.37 o 
  -2  11   3      237.39      240.69     20.22 o 
  -1  11   3      493.87      491.32     27.87 o 
   0  11   3       14.40       -2.87     14.51 o 
   1  11   3        0.72       -4.05     13.71 o 
   2  11   3        1.68       -8.01     17.98 o 
   3  11   3       39.52       17.32     24.17 o 
   4  11   3      152.65      144.25     24.11 o 
   5  11   3       22.29       24.57     22.78 o 
   6  11   3        0.45      -15.70     26.00 o 
   7  11   3        0.92        8.41     23.90 o 
   8  11   3       73.57       38.12     27.97 o 
   9  11   3        1.69       13.90     27.67 o 
  10  11   3       70.40       61.91     32.07 o 
 -12  12   3       16.01        2.62     50.94 o 
 -11  12   3       14.41      -21.40     29.85 o 
 -10  12   3       15.30       48.24     30.20 o 
  -9  12   3       32.04       95.19     30.96 o 
  -8  12   3      861.51      963.60    106.79 o 
  -7  12   3      423.19      528.58     50.40 o 
  -6  12   3      113.02      130.77     31.80 o 
  -5  12   3      297.65      329.36     23.86 o 
  -4  12   3       50.00       48.07     26.94 o 
  -3  12   3      300.55      287.97     30.08 o 
  -2  12   3      915.48      933.43     44.91 o 
  -1  12   3      777.83      840.12     53.58 o 
   0  12   3     1480.41     1431.89     76.68 o 
   1  12   3      890.86      948.55     57.46 o 
   2  12   3       82.53       66.06     21.25 o 
   3  12   3       22.72       41.59     21.19 o 
   4  12   3      100.40      100.30     28.13 o 
   5  12   3      439.71      402.74     87.27 o 
   6  12   3     1299.50     1565.13    116.63 o 
   7  12   3      671.63      764.02    204.59 o 
   8  12   3      288.58      301.83     36.58 o 
   9  12   3      137.46      149.25     33.23 o 
 -11  13   3       44.48       52.47     33.98 o 
 -10  13   3        0.29      -40.88     27.25 o 
  -9  13   3        3.41        8.40     27.69 o 
  -8  13   3      252.84      232.15     35.25 o 
  -7  13   3       13.26      -24.26     22.19 o 
  -6  13   3        3.87       15.48     24.71 o 
  -5  13   3       45.95       85.79     28.25 o 
  -4  13   3       39.71       32.51     21.59 o 
  -3  13   3       12.16       -5.21     20.57 o 
  -2  13   3        3.82        8.54     20.78 o 
  -1  13   3       32.53       72.30     26.01 o 
   0  13   3      562.17      524.24     41.54 o 
   1  13   3       89.72       34.44     15.15 o 
   2  13   3       96.34       92.66     22.95 o 
   3  13   3        0.54      -13.74     24.86 o 
   4  13   3        2.08        7.32     22.14 o 
   5  13   3       12.49        0.51     23.10 o 
   6  13   3        0.11        9.15     25.30 o 
   7  13   3       48.74       42.21     31.41 o 
   8  13   3        2.39       38.30     27.92 o 
   9  13   3       17.63       26.08     29.08 o 
 -11  14   3       16.20       20.24     36.59 o 
 -10  14   3       36.88       23.73     30.67 o 
  -9  14   3       49.69       46.55     56.95 o 
  -8  14   3      334.04      295.27     69.67 o 
  -7  14   3      348.58      350.85     42.21 o 
  -6  14   3        2.18       -1.35     35.92 o 
  -5  14   3      118.39       75.19     28.82 o 
  -4  14   3      152.81      158.84     28.09 o 
  -3  14   3       23.29       -4.54     22.58 o 
  -2  14   3      256.34      266.20     54.07 o 
  -1  14   3      297.14      281.04     50.11 o 
   0  14   3     1726.70     1172.36    105.23 o 
   1  14   3      484.41      711.19     90.90 o 
   2  14   3       41.03       80.21     22.39 o 
   3  14   3       23.76        2.69     21.41 o 
   4  14   3        0.47      -11.36     22.62 o 
   5  14   3      229.02      272.95     36.71 o 
   6  14   3      354.21      404.28     54.95 o 
   7  14   3      253.89      317.45     75.08 o 
   8  14   3      387.86      392.77     55.96 o 
 -10  15   3       16.96       78.09     68.23 o 
  -9  15   3        0.35       35.64     59.55 o 
  -8  15   3       10.72       24.33     27.47 o 
  -7  15   3       16.88       11.56     25.44 o 
  -6  15   3       42.52       19.29     33.68 o 
  -5  15   3      274.21      184.06     48.54 o 
  -4  15   3      307.17      320.12     49.63 o 
  -3  15   3      265.13      207.79     34.43 o 
  -2  15   3       85.09       45.00     26.87 o 
  -1  15   3        0.57      -27.16     22.60 o 
   0  15   3       44.76       34.79     35.90 o 
   1  15   3        7.07       -8.27     22.98 o 
   2  15   3        5.57       -0.54     37.66 o 
   3  15   3      272.45      259.75    151.92 o 
   4  15   3       65.64      102.38     49.69 o 
   5  15   3      251.19      235.74     39.81 o 
   6  15   3        9.22       16.85     27.58 o 
   7  15   3        5.96        6.41     31.24 o 
  -9  16   3       94.45       66.94     30.67 o 
  -8  16   3       36.79       49.02     29.25 o 
  -7  16   3       67.61       75.15     32.11 o 
  -6  16   3      150.71      152.92     40.63 o 
  -5  16   3        3.73      -33.24     25.32 o 
  -4  16   3        1.83       -9.70     32.15 o 
  -3  16   3       28.42       32.02     26.23 o 
  -2  16   3       66.82       22.71     34.41 o 
  -1  16   3      134.84       56.59     39.59 o 
   0  16   3       31.48      -29.19     36.57 o 
   1  16   3       31.46       17.92     33.29 o 
   2  16   3       48.83       53.25     41.03 o 
   3  16   3        0.42      -21.13     44.85 o 
   4  16   3       37.66       71.89     45.88 o 
   5  16   3       64.00       42.41     49.01 o 
   6  16   3       79.88       58.97     54.86 o 
  -8  17   3        0.10       12.99     29.16 o 
  -7  17   3       51.18       52.53     50.98 o 
  -6  17   3       14.13       63.14     31.27 o 
  -5  17   3        1.13       22.27     30.78 o 
  -4  17   3      214.26      191.18    130.55 o 
  -3  17   3      228.60      156.46     37.48 o 
  -2  17   3       54.18       36.07     33.79 o 
  -1  17   3       10.10      -49.91     37.18 o 
   0  17   3        0.15      -24.63     38.26 o 
   1  17   3       63.92       49.84     32.18 o 
   2  17   3       10.25      -14.68     40.53 o 
   3  17   3        1.05      -40.39     41.94 o 
   4  17   3       62.01       22.98     56.44 o 
   5  17   3       21.14       21.16     49.89 o 
  -6  18   3       54.03       36.17     40.00 o 
  -5  18   3        0.42        5.68     32.20 o 
  -4  18   3        7.82      -21.99     31.77 o 
  -3  18   3        2.09      -10.40     30.32 o 
  -2  18   3       30.08        1.78     34.26 o 
  -1  18   3       82.28       14.51     42.96 o 
   0  18   3        6.14       45.27     42.55 o 
   1  18   3        9.00       26.66     32.47 o 
   2  18   3        6.93      -20.62     44.71 o 
   3  18   3       13.28      -31.98     45.17 o 
   4  18   3       12.28       20.34     48.34 o 
  -4  19   3       94.71       47.99     36.21 o 
  -3  19   3       83.17       57.16     64.57 o 
  -2  19   3       40.35       -3.91     67.94 o 
  -1  19   3        0.17      -31.57     43.93 o 
   0  19   3        0.13       10.27     43.20 o 
   1  19   3        9.27       35.37     34.40 o 
   2  19   3       65.00      116.47     50.78 o 
 -15   0   4      205.74      177.87     47.88 o 
 -14   0   4      123.73       94.84     38.31 o 
 -13   0   4      189.18      195.62     43.13 o 
 -12   0   4     2641.58     2414.97    157.90 o 
 -11   0   4     5264.94     5043.06    295.52 o 
 -10   0   4      402.10      384.68     32.05 o 
  -9   0   4     2713.58     2613.51    136.25 o 
  -8   0   4     4354.72     4570.24    225.49 o 
  -7   0   4       89.17       80.44     14.48 o 
  -6   0   4      541.64      521.19     31.26 o 
  -5   0   4     7648.86     6842.33    582.37 o 
  -4   0   4    18684.15    19335.31    779.32 o 
  -3   0   4    11868.88    11867.25    482.73 o 
  -2   0   4      508.39      352.46     33.01 o 
  -1   0   4     2578.19     2514.47     90.13 o 
   0   0   4      915.22      735.65     38.45 o 
   1   0   4     6269.47     6116.96    301.93 o 
   2   0   4     1297.35     1078.97     54.83 o 
   3   0   4    17871.44    18041.81   1053.02 o 
   4   0   4     2440.73     2379.33    110.53 o 
   5   0   4     2267.85     2103.45    105.55 o 
   6   0   4       77.39       51.77     23.66 o 
   7   0   4     1038.10      961.11     61.81 o 
   8   0   4        0.74       -8.88     24.01 o 
   9   0   4      131.74      127.76     33.85 o 
  10   0   4      255.86      272.30     41.41 o 
  11   0   4     1120.94     1059.23     78.15 o 
  12   0   4      449.45      473.78     54.23 o 
 -15   1   4       81.84       54.33     27.88 o 
 -14   1   4       10.70       -4.30     22.76 o 
 -13   1   4      237.89      240.76     63.50 o 
 -12   1   4      222.30      322.09     57.99 o 
 -11   1   4      114.84      282.88     58.29 o 
 -10   1   4      482.76      460.14     29.46 o 
  -9   1   4      104.87      131.59     13.99 o 
  -8   1   4      143.25      154.19     13.15 o 
  -7   1   4        7.70       25.28      8.38 o 
  -6   1   4     2498.10     2819.22     98.41 o 
  -5   1   4     1111.43     1241.96     72.77 o 
  -4   1   4      168.02      518.95     62.51 o 
  -3   1   4      424.19      541.66     24.17 o 
  -2   1   4       55.83       38.99     15.66 o 
  -1   1   4     5482.22     5430.33    129.80 o 
   0   1   4      120.16       82.84      8.26 o 
   1   1   4       24.27       75.35     12.02 o 
   2   1   4       52.57       73.28     11.40 o 
   3   1   4        2.37       22.39     14.56 o 
   4   1   4      882.97      822.55     37.51 o 
   5   1   4     1037.30     1033.92     42.82 o 
   6   1   4        7.88       -0.42     15.01 o 
   7   1   4      737.10      768.28     40.07 o 
   8   1   4        8.60        4.40     17.41 o 
   9   1   4      187.76      183.11     25.22 o 
  10   1   4       41.75       18.11     21.66 o 
  11   1   4       77.11       99.01     26.35 o 
  12   1   4       64.31       49.26     25.90 o 
 -15   2   4      221.29      201.60     35.88 o 
 -14   2   4      152.29      156.17     31.13 o 
 -13   2   4        2.05        1.58     21.31 o 
 -12   2   4     1009.41      958.59     58.15 o 
 -11   2   4     3199.47     3037.24    118.46 o 
 -10   2   4     1756.82     1660.03     66.87 o 
  -9   2   4      510.10      503.36     30.51 o 
  -8   2   4      534.90      570.05     32.72 o 
  -7   2   4      501.55      519.41     27.89 o 
  -6   2   4       53.68       40.28     10.73 o 
  -5   2   4       50.39       44.63     10.21 o 
  -4   2   4     6889.49     6596.18    217.30 o 
  -3   2   4    12181.98    11965.19    390.70 o 
  -2   2   4     9837.62     9416.43    271.20 o 
  -1   2   4      874.39      699.84     20.57 o 
   0   2   4      319.03      360.20     15.85 o 
   1   2   4       24.27       -7.71      7.73 o 
   2   2   4     2100.78     1986.11     63.82 o 
   3   2   4     1695.98     1583.68     54.55 o 
   4   2   4     2082.48     2124.71     71.03 o 
   5   2   4     2218.88     2312.91     77.26 o 
   6   2   4     1396.05     1334.03     52.27 o 
   7   2   4       15.38       16.80     20.77 o 
   8   2   4      116.38       98.61     20.61 o 
   9   2   4      431.28      498.60     34.58 o 
  10   2   4      754.67      664.13     41.22 o 
  11   2   4      279.94      267.54     39.27 o 
 -15   3   4      288.16      250.10     38.08 o 
 -14   3   4       90.95      113.62     29.23 o 
 -13   3   4      152.11       99.90     39.69 o 
 -12   3   4      141.61      147.74     27.52 o 
 -11   3   4      594.17      738.97     64.47 o 
 -10   3   4        2.15       46.70     16.37 o 
  -9   3   4      497.59      463.86     29.19 o 
  -8   3   4       14.61        6.29     11.95 o 
  -7   3   4      223.96      213.79     18.45 o 
  -6   3   4      145.57      235.63     22.91 o 
  -5   3   4     1614.77     1612.50     80.49 o 
  -4   3   4       98.02      121.48     16.25 o 
  -3   3   4     2602.86     2976.96    101.70 o 
  -2   3   4      160.10      206.17     14.33 o 
  -1   3   4       52.60       54.09      7.73 o 
   0   3   4      361.70      493.79     22.17 o 
   1   3   4      249.33      285.80     19.56 o 
   2   3   4     3286.57     3416.92    104.49 o 
   3   3   4     2554.70     2611.47     83.21 o 
   4   3   4       28.46       11.36     13.07 o 
   5   3   4       54.90       50.61     15.84 o 
   6   3   4      653.74      688.99     36.19 o 
   7   3   4       43.63       56.18     18.14 o 
   8   3   4      499.44      458.57     31.99 o 
   9   3   4      160.80      202.63     29.45 o 
  10   3   4      380.34      364.07     31.83 o 
  11   3   4      197.57      175.09     27.55 o 
 -14   4   4      263.55      257.42     35.93 o 
 -13   4   4      173.65      163.34     29.85 o 
 -12   4   4      158.05      167.04     22.96 o 
 -11   4   4       31.24       42.18     17.43 o 
 -10   4   4     1641.76     1652.16     67.16 o 
  -9   4   4      382.46      376.08     36.84 o 
  -8   4   4      137.52      112.38     16.47 o 
  -7   4   4     1454.74     1520.38     59.62 o 
  -6   4   4        6.01        4.04     10.55 o 
  -5   4   4     3077.66     3098.31    107.61 o 
  -4   4   4     2667.15     2540.96     88.58 o 
  -3   4   4     3558.57     3603.30    122.15 o 
  -2   4   4     2495.33     2379.58     65.46 o 
  -1   4   4     1188.84     1074.68     33.17 o 
   0   4   4     1500.94     1424.71     42.28 o 
   1   4   4     1512.19     1559.92     51.66 o 
   2   4   4     2588.72     2490.12     88.64 o 
   3   4   4     3780.37     3672.34    113.14 o 
   4   4   4     9107.05     9102.09    267.62 o 
   5   4   4     1067.97     1091.37     44.69 o 
   6   4   4        4.36      -20.80     15.70 o 
   7   4   4      405.82      443.71     29.86 o 
   8   4   4        7.36       -9.28     17.61 o 
   9   4   4      308.43      327.17     29.19 o 
  10   4   4      293.87      309.34     30.65 o 
  11   4   4      478.40      381.62     34.15 o 
 -14   5   4      431.07      226.86    161.28 o 
 -13   5   4      177.98      217.16     50.03 o 
 -12   5   4       32.73       13.24     19.44 o 
 -11   5   4       16.91       10.47     11.04 o 
 -10   5   4       12.75       17.61     13.16 o 
  -9   5   4        8.02       15.44     13.44 o 
  -8   5   4        5.70      -13.19     16.16 o 
  -7   5   4      119.63      100.37     15.88 o 
  -6   5   4     1906.03     1940.98     72.09 o 
  -5   5   4      327.65      359.36     37.48 o 
  -4   5   4     1256.40     1339.99     64.63 o 
  -3   5   4       10.04       -3.39      5.54 o 
  -2   5   4     2747.71     2768.81     75.90 o 
  -1   5   4      486.51      391.78     17.83 o 
   0   5   4     1804.71     1690.64     49.37 o 
   1   5   4     2021.34     1877.14     60.74 o 
   2   5   4     1937.67     1797.24     59.17 o 
   3   5   4     1527.13     1518.47     60.19 o 
   4   5   4      148.62      151.86     17.88 o 
   5   5   4      912.97      807.50     39.07 o 
   6   5   4     1852.66     1864.85     66.88 o 
   7   5   4      604.31      710.80     38.26 o 
   8   5   4      413.24      429.68     42.89 o 
   9   5   4        3.39        6.68     19.77 o 
  10   5   4      103.43       70.67     29.62 o 
  11   5   4      170.65      178.09     35.10 o 
 -14   6   4       28.43        6.99     24.65 o 
 -13   6   4       56.31       76.57     22.76 o 
 -12   6   4       44.19       72.36     21.42 o 
 -11   6   4        8.57       15.66     18.14 o 
 -10   6   4      730.48      809.42     44.04 o 
  -9   6   4      567.67      656.34     37.92 o 
  -8   6   4       78.40       61.94     16.42 o 
  -7   6   4      120.54      103.88     16.98 o 
  -6   6   4       22.37       25.11     12.70 o 
  -5   6   4     1931.53     2047.88     74.87 o 
  -4   6   4      624.55      581.25     27.58 o 
  -3   6   4      105.65       75.39      9.44 o 
  -2   6   4      178.12      133.86     12.60 o 
  -1   6   4     2189.46     2295.04     73.03 o 
   0   6   4      344.92      343.48     17.32 o 
   1   6   4        2.51      -14.46      9.64 o 
   2   6   4        2.21        3.87     10.77 o 
   3   6   4     1066.84     1057.40     46.50 o 
   4   6   4     2296.91     2405.66     79.48 o 
   5   6   4      317.94      331.01     24.17 o 
   6   6   4       25.46       11.00     16.20 o 
   7   6   4      592.75      598.72     34.66 o 
   8   6   4       82.38       59.11     24.99 o 
   9   6   4       10.19        7.14     25.15 o 
  10   6   4        1.44       -8.27     26.67 o 
  11   6   4       52.22       27.58     31.03 o 
 -14   7   4      445.55      460.81     73.73 o 
 -13   7   4      434.72      526.50     39.58 o 
 -12   7   4       24.38       32.94     28.37 o 
 -11   7   4      558.73      525.89     37.82 o 
 -10   7   4      242.65      243.55     25.79 o 
  -9   7   4      768.22      826.43     42.97 o 
  -8   7   4      246.04      282.03     24.89 o 
  -7   7   4      629.93      666.10     36.35 o 
  -6   7   4     2772.77     2844.85    101.69 o 
  -5   7   4      798.26      791.08     31.57 o 
  -4   7   4     3085.00     2921.53    102.40 o 
  -3   7   4     2718.67     2893.55     79.42 o 
  -2   7   4     1056.00     1051.66     38.12 o 
  -1   7   4      963.25      928.95     32.45 o 
   0   7   4     3301.36     3386.78    105.25 o 
   1   7   4     1698.12     1642.88     54.98 o 
   2   7   4      387.48      409.93     56.63 o 
   3   7   4       74.14       69.41     17.21 o 
   4   7   4      722.17      849.65     48.20 o 
   5   7   4      482.05      505.26     29.61 o 
   6   7   4      180.23      231.21     29.20 o 
   7   7   4      723.10      832.08     51.50 o 
   8   7   4     1169.14     1193.33     63.50 o 
   9   7   4       51.05       60.43     28.40 o 
  10   7   4        1.16      -12.36     27.47 o 
  11   7   4        6.53      -12.81     30.13 o 
 -14   8   4       11.89       -5.18     41.82 o 
 -13   8   4       29.48       10.13     30.56 o 
 -12   8   4       16.66       47.04     38.75 o 
 -11   8   4      495.44      574.33     38.72 o 
 -10   8   4      114.90      181.13     27.37 o 
  -9   8   4      205.47      211.43     23.58 o 
  -8   8   4       59.69       44.99     17.07 o 
  -7   8   4      155.16      190.53     21.17 o 
  -6   8   4      246.64      231.92     20.90 o 
  -5   8   4      119.84      126.11     13.85 o 
  -4   8   4      275.98      289.51     28.57 o 
  -3   8   4       30.13       16.36      9.46 o 
  -2   8   4     1083.82     1163.57     41.70 o 
  -1   8   4      140.44      126.52     12.31 o 
   0   8   4        0.04        1.82      9.86 o 
   1   8   4       12.60       -4.16      9.53 o 
   2   8   4      169.94      174.92     17.73 o 
   3   8   4       18.68        9.55     12.97 o 
   4   8   4      141.07      207.44     31.89 o 
   5   8   4       85.92      130.02     24.61 o 
   6   8   4     1058.94     1119.82     58.08 o 
   7   8   4      141.95      122.29     27.76 o 
   8   8   4      140.34      105.94     28.48 o 
   9   8   4       73.47       13.25     41.64 o 
  10   8   4      225.77      210.75     36.61 o 
 -13   9   4      182.63      200.63     39.77 o 
 -12   9   4      159.63      246.53     39.56 o 
 -11   9   4        4.52       15.46     28.22 o 
 -10   9   4       42.83        3.90     18.32 o 
  -9   9   4      846.01      841.58     45.11 o 
  -8   9   4     2451.52     2700.92    100.69 o 
  -7   9   4     2165.08     2320.98     87.49 o 
  -6   9   4     2280.03     2395.17     89.02 o 
  -5   9   4     1352.33     1332.29     47.14 o 
  -4   9   4       36.88       32.15     10.77 o 
  -3   9   4       24.47       30.73     10.09 o 
  -2   9   4      164.59      208.25     19.68 o 
  -1   9   4     1354.86     1411.50     48.77 o 
   0   9   4     2334.58     2219.70     70.91 o 
   1   9   4     1295.02     1237.60     66.92 o 
   2   9   4     1368.50     1150.87    131.53 o 
   3   9   4      715.84      815.96     46.47 o 
   4   9   4      217.88      197.78     27.59 o 
   5   9   4      128.66      109.59     29.16 o 
   6   9   4      246.26      295.31     32.66 o 
   7   9   4      301.07      317.65     35.12 o 
   8   9   4      259.72      291.49     39.24 o 
   9   9   4      111.75       99.79     31.79 o 
  10   9   4      126.16      116.79     32.77 o 
 -13  10   4       31.75      100.14     37.91 o 
 -12  10   4       34.68       51.84     31.71 o 
 -11  10   4       16.93      -17.36     27.48 o 
 -10  10   4      108.18       80.11     31.87 o 
  -9  10   4      312.08      356.25     40.95 o 
  -8  10   4      552.02      514.79     56.68 o 
  -7  10   4        1.64        7.52     19.98 o 
  -6  10   4      118.87      114.57     19.23 o 
  -5  10   4       16.33        9.60     14.12 o 
  -4  10   4       20.30        7.18     10.77 o 
  -3  10   4       11.97        1.26     10.73 o 
  -2  10   4      134.89      136.08     13.51 o 
  -1  10   4       26.76       16.52     14.22 o 
   0  10   4      114.09      118.38     17.43 o 
   1  10   4      178.24      185.72     23.45 o 
   2  10   4       19.45       47.94     24.26 o 
   3  10   4      329.15      352.68     53.19 o 
   4  10   4      161.54      151.69     35.74 o 
   5  10   4       12.10        5.22     25.57 o 
   6  10   4        1.22      -11.12     22.82 o 
   7  10   4       76.33       87.96     27.85 o 
   8  10   4        4.24       -6.53     26.62 o 
   9  10   4       11.90       23.22     28.94 o 
  10  10   4       40.87       21.23     31.05 o 
 -12  11   4      504.25      558.53     55.56 o 
 -11  11   4       77.15       46.69     48.12 o 
 -10  11   4       16.81       21.15     27.80 o 
  -9  11   4      447.38      481.42     66.57 o 
  -8  11   4     1572.77     1694.02    118.45 o 
  -7  11   4     1163.54     1261.86     72.10 o 
  -6  11   4       36.78       51.30     22.90 o 
  -5  11   4      675.60      711.32     32.51 o 
  -4  11   4      199.89      184.53     16.00 o 
  -3  11   4       29.47       19.93     14.70 o 
  -2  11   4        9.31        5.81     14.55 o 
  -1  11   4     3135.83     3114.78    111.09 o 
   0  11   4     2062.37     2109.01     83.80 o 
   1  11   4     1062.02     1152.69     66.13 o 
   2  11   4       18.56       30.46     23.46 o 
   3  11   4       16.12        9.90     19.96 o 
   4  11   4       30.47       62.77     24.42 o 
   5  11   4       67.91       50.08     28.54 o 
   6  11   4      222.67      255.36     62.51 o 
   7  11   4     1008.31     1244.43     78.80 o 
   8  11   4      453.73      498.82     49.79 o 
   9  11   4      358.31      343.32     41.79 o 
 -12  12   4       17.37       25.67     34.01 o 
 -11  12   4       51.17       49.01     32.59 o 
 -10  12   4       18.16       18.75     27.86 o 
  -9  12   4        2.28        2.19     24.87 o 
  -8  12   4       40.59       55.56     26.83 o 
  -7  12   4        0.07      -29.68     21.88 o 
  -6  12   4       55.65       25.89     16.84 o 
  -5  12   4       10.21      -28.61     33.58 o 
  -4  12   4      137.01       88.79     23.90 o 
  -3  12   4       80.84       42.18     17.74 o 
  -2  12   4       21.26       18.59     15.04 o 
  -1  12   4       17.26       13.58     14.96 o 
   0  12   4       23.67       50.04     19.27 o 
   1  12   4       33.51       81.50     22.09 o 
   2  12   4        2.23      -13.26     17.16 o 
   3  12   4      105.12      102.34     25.50 o 
   4  12   4       62.61      107.36     38.54 o 
   5  12   4        0.07       11.44     27.99 o 
   6  12   4        5.58       -7.74     28.81 o 
   7  12   4        5.45       20.93     26.92 o 
   8  12   4      207.80      190.37     34.22 o 
   9  12   4       17.20       99.62     33.03 o 
 -11  13   4      287.91      357.55     45.76 o 
 -10  13   4        0.22      -21.68     26.89 o 
  -9  13   4        5.55       33.60     27.26 o 
  -8  13   4      297.92      301.88     38.45 o 
  -7  13   4      801.08      787.50     58.02 o 
  -6  13   4      159.38      194.90     34.00 o 
  -5  13   4        7.63        5.30     23.48 o 
  -4  13   4      208.43      239.08     38.45 o 
  -3  13   4       44.64       17.62     22.87 o 
  -2  13   4      391.25      389.85     35.67 o 
  -1  13   4      273.20      285.57     24.36 o 
   0  13   4     1231.59     1363.54     93.81 o 
   1  13   4     1507.28     1786.01    134.00 o 
   2  13   4      320.92      397.42     41.26 o 
   3  13   4       81.65       42.53     24.04 o 
   4  13   4       45.71       87.32     26.20 o 
   5  13   4       44.58       21.77     22.58 o 
   6  13   4      193.14      244.66     41.14 o 
   7  13   4      205.54      180.57     32.77 o 
   8  13   4      201.50      253.00     63.74 o 
 -10  14   4       16.35       46.91     59.46 o 
  -9  14   4       38.69       38.05     56.95 o 
  -8  14   4       17.31       33.32     45.66 o 
  -7  14   4       19.79       19.44     26.81 o 
  -6  14   4       26.39        8.41     26.92 o 
  -5  14   4       13.99       22.11     26.71 o 
  -4  14   4        4.71        7.92     28.71 o 
  -3  14   4       79.93       72.05     26.35 o 
  -2  14   4        2.85       -6.67     22.94 o 
  -1  14   4      128.04      126.60     27.89 o 
   0  14   4        0.06      -64.71     48.34 o 
   1  14   4       21.80       29.49     21.38 o 
   2  14   4        0.79       20.31     19.94 o 
   3  14   4      301.40      286.77     57.14 o 
   4  14   4        2.36       21.44     25.49 o 
   5  14   4       53.95       60.85     29.15 o 
   6  14   4       25.16       23.20     23.84 o 
   7  14   4        6.89      -24.93     31.72 o 
 -10  15   4       14.88       89.22     64.60 o 
  -9  15   4       13.24      -17.47     26.48 o 
  -8  15   4      141.77      140.54     33.31 o 
  -7  15   4      201.53      160.71     35.04 o 
  -6  15   4      327.38      392.05     46.65 o 
  -5  15   4       19.32       16.72     30.34 o 
  -4  15   4       67.19       37.92     31.13 o 
  -3  15   4        5.26      -19.27     27.84 o 
  -2  15   4      174.36      140.67     53.57 o 
  -1  15   4       87.93      117.04     28.27 o 
   0  15   4      465.79      540.89     86.88 o 
   1  15   4      256.49      210.09    103.57 o 
   2  15   4      174.86       75.94     95.61 o 
   3  15   4       27.76       16.16     41.02 o 
   4  15   4       18.54      -11.84     26.37 o 
   5  15   4        8.70      -19.38     27.04 o 
   6  15   4       45.71       35.16     47.34 o 
  -9  16   4       16.06       34.70     30.98 o 
  -8  16   4       95.31      103.20     38.23 o 
  -7  16   4        0.15       23.69     28.38 o 
  -6  16   4        6.28       -3.35     26.75 o 
  -5  16   4       22.72        2.67     31.31 o 
  -4  16   4       42.17       11.66     40.83 o 
  -3  16   4      230.58      200.49     41.01 o 
  -2  16   4      141.83      114.84     38.26 o 
  -1  16   4       57.43        1.49     36.63 o 
   0  16   4       76.17       28.36     38.27 o 
   1  16   4        1.53      -15.05     39.94 o 
   2  16   4      108.65       86.25     59.47 o 
   3  16   4       53.80       51.85     45.64 o 
   4  16   4       24.33      167.29    197.46 o 
   5  16   4       24.41       13.55     46.88 o 
   6  16   4       22.91       84.07     68.08 o 
  -8  17   4        9.49       14.41     29.62 o 
  -7  17   4       17.37       49.99     37.51 o 
  -6  17   4       75.59       71.98     34.95 o 
  -5  17   4      100.53       38.41     34.75 o 
  -4  17   4        0.45      -15.66     30.79 o 
  -3  17   4        0.17      -26.78     30.31 o 
  -2  17   4        5.19       27.66     32.67 o 
  -1  17   4       72.24       57.76     84.89 o 
   0  17   4        8.61      -13.15     39.33 o 
   1  17   4        6.56      -28.93     40.50 o 
   2  17   4        9.17       31.63     31.62 o 
   3  17   4      114.10       97.27     52.09 o 
   4  17   4        0.07       27.63     51.13 o 
  -6  18   4       63.15        8.58     33.15 o 
  -5  18   4       20.57       11.79     54.06 o 
  -4  18   4       54.80      101.73     40.29 o 
  -3  18   4       71.86       42.50     37.56 o 
  -2  18   4       85.60       26.63     66.40 o 
  -1  18   4        8.59      -22.98     63.24 o 
   0  18   4      101.70      113.73     51.29 o 
   1  18   4        2.86      -37.66     42.35 o 
   2  18   4       36.97       51.69     32.75 o 
   3  18   4        5.66      -23.55     46.17 o 
  -4  19   4        0.15      -28.24     34.01 o 
  -3  19   4       12.17       -8.84     35.22 o 
  -2  19   4        2.26       14.87     69.61 o 
  -1  19   4        1.61      -50.50     65.33 o 
   0  19   4        1.60      -23.26     68.18 o 
 -15   1   5      326.49      288.59     38.60 o 
 -14   1   5      262.07      234.26     34.45 o 
 -13   1   5        3.03      -12.00     21.12 o 
 -12   1   5      295.30      294.20     34.06 o 
 -11   1   5     2810.22     2774.47    124.02 o 
 -10   1   5     2460.26     2364.48    107.05 o 
  -9   1   5     1261.11     1347.64     67.58 o 
  -8   1   5      833.17      840.52     39.49 o 
  -7   1   5      595.80      586.72     37.82 o 
  -6   1   5       64.12       69.85     11.38 o 
  -5   1   5       70.44       95.26     11.62 o 
  -4   1   5      713.47      619.79     28.00 o 
  -3   1   5     4097.15     3678.22    109.18 o 
  -2   1   5     2580.50     2481.88     68.19 o 
  -1   1   5      669.22      580.84     19.07 o 
   0   1   5      192.76      112.57     11.81 o 
   1   1   5       13.90       17.94      9.56 o 
   2   1   5      114.49      169.17     16.58 o 
   3   1   5      195.62      202.05     18.49 o 
   4   1   5      610.72      542.01     30.29 o 
   5   1   5     1392.56     1426.99     54.96 o 
   6   1   5     3702.65     3612.82    116.65 o 
   7   1   5      713.13      740.16     40.02 o 
   8   1   5        0.87      -10.54     23.14 o 
   9   1   5      112.41       87.51     23.46 o 
  10   1   5      126.66      167.02     27.82 o 
  11   1   5      195.60      182.89     29.24 o 
 -15   2   5       92.26       51.68     27.92 o 
 -14   2   5        3.32        5.64     23.63 o 
 -13   2   5       16.19        7.44     21.26 o 
 -12   2   5       70.83       80.56     29.02 o 
 -11   2   5       74.08      181.35     84.43 o 
 -10   2   5       14.44      131.79     80.23 o 
  -9   2   5      392.06      375.07     25.99 o 
  -8   2   5       88.15      109.87     15.96 o 
  -7   2   5     1034.51     1127.83     85.49 o 
  -6   2   5      203.94      193.11     16.71 o 
  -5   2   5      318.46      405.00     51.67 o 
  -4   2   5      119.26      121.26     12.86 o 
  -3   2   5        5.69       21.87      9.39 o 
  -2   2   5     1478.96     1577.42     45.64 o 
  -1   2   5     1556.02     1598.72     42.23 o 
   0   2   5      267.02      266.67     16.85 o 
   1   2   5      341.51      256.52     17.70 o 
   2   2   5     2411.44     2357.97     76.14 o 
   3   2   5     2636.90     2526.19     98.37 o 
   4   2   5       52.78       62.46     16.10 o 
   5   2   5      254.02      260.07     23.71 o 
   6   2   5      772.46      759.25     39.30 o 
   7   2   5      403.01      431.03     31.53 o 
   8   2   5       14.38       28.26     19.70 o 
   9   2   5        7.70       29.35     20.99 o 
  10   2   5      445.62      382.02     33.79 o 
  11   2   5      155.03      138.31     29.08 o 
 -15   3   5      315.22      279.36     39.46 o 
 -14   3   5      202.04      190.00     33.01 o 
 -13   3   5      198.87      137.95     29.16 o 
 -12   3   5       37.71       57.19     23.40 o 
 -11   3   5       87.59       90.60     22.47 o 
 -10   3   5     1242.30     1144.37     52.23 o 
  -9   3   5     2744.97     2894.77    105.78 o 
  -8   3   5     2676.30     2836.80    102.84 o 
  -7   3   5     1628.49     1658.12     64.05 o 
  -6   3   5       59.74       67.65     13.07 o 
  -5   3   5      671.50      616.97     30.21 o 
  -4   3   5     1540.41     1531.78     57.19 o 
  -3   3   5      512.60      448.67     24.32 o 
  -2   3   5     2434.39     2121.06     65.82 o 
  -1   3   5     4350.53     4074.98    109.67 o 
   0   3   5     2667.53     2443.81     68.73 o 
   1   3   5     1043.46      991.44     37.68 o 
   2   3   5      510.90      481.59     25.40 o 
   3   3   5     2666.00     2646.16     85.73 o 
   4   3   5     1202.86     1202.78     47.52 o 
   5   3   5     1209.44     1199.93     49.17 o 
   6   3   5      116.77      131.83     20.47 o 
   7   3   5      504.37      543.88     34.58 o 
   8   3   5      133.13      164.65     24.68 o 
   9   3   5        1.81       27.55     20.70 o 
  10   3   5      255.19      230.01     33.04 o 
  11   3   5      339.45      299.47     33.67 o 
 -14   4   5       20.76       34.56     26.05 o 
 -13   4   5      176.98      206.26     39.08 o 
 -12   4   5      931.95      911.80     59.51 o 
 -11   4   5      630.61      587.78     45.10 o 
 -10   4   5        1.37       29.33     17.36 o 
  -9   4   5       48.68       82.30     16.88 o 
  -8   4   5       35.66       59.55     14.98 o 
  -7   4   5      272.69      238.52     20.80 o 
  -6   4   5       31.10       34.31     12.73 o 
  -5   4   5     2377.43     2232.86     80.72 o 
  -4   4   5     2131.05     2012.96     73.32 o 
  -3   4   5     2857.98     2940.38    102.15 o 
  -2   4   5      374.40      413.87     32.66 o 
  -1   4   5     2538.68     2322.08     65.26 o 
   0   4   5     1279.61     1179.97     37.80 o 
   1   4   5      177.15      155.88     17.49 o 
   2   4   5      262.83      246.12     29.53 o 
   3   4   5     2734.23     2730.78     87.85 o 
   4   4   5     1566.43     1482.11     55.30 o 
   5   4   5     1187.18     1199.62     49.35 o 
   6   4   5      109.13      129.55     20.21 o 
   7   4   5     1636.63     1609.72     62.19 o 
   8   4   5      780.73      804.87     44.31 o 
   9   4   5       29.14        2.23     21.05 o 
  10   4   5        5.75       -1.86     22.05 o 
 -14   5   5      462.36      351.03     41.48 o 
 -13   5   5       42.54       40.26     24.34 o 
 -12   5   5       43.10       47.10     23.95 o 
 -11   5   5      119.79      141.05     21.84 o 
 -10   5   5      113.00      114.46     20.22 o 
  -9   5   5      373.72      410.51     30.08 o 
  -8   5   5      855.03      862.49     42.37 o 
  -7   5   5      457.27      443.53     49.78 o 
  -6   5   5      818.01      770.55     36.97 o 
  -5   5   5       73.41      100.41     16.39 o 
  -4   5   5     2734.05     2707.53     95.83 o 
  -3   5   5     3663.00     3537.03     95.81 o 
  -2   5   5     2554.06     2214.83     62.65 o 
  -1   5   5     1786.62     1658.53     49.46 o 
   0   5   5     1135.10     1142.21     37.23 o 
   1   5   5       82.59      104.54     14.64 o 
   2   5   5      106.58       48.93     22.98 o 
   3   5   5       47.67       74.82     16.00 o 
   4   5   5     1952.60     1967.35     68.66 o 
   5   5   5     1818.23     1798.39     64.90 o 
   6   5   5      645.53      695.74     37.17 o 
   7   5   5      297.19      288.35     26.69 o 
   8   5   5       48.29       12.94     23.73 o 
   9   5   5      261.67      228.81     35.58 o 
  10   5   5      116.42       75.65     31.42 o 
 -14   6   5      107.48       97.69     29.47 o 
 -13   6   5      160.50      164.67     52.68 o 
 -12   6   5      297.89      317.00     36.28 o 
 -11   6   5     1180.84     1208.66     67.75 o 
 -10   6   5      797.24      834.39     44.67 o 
  -9   6   5       47.55       16.52     16.28 o 
  -8   6   5     1078.29     1068.77     49.10 o 
  -7   6   5      554.21      583.09     33.78 o 
  -6   6   5     1759.24     1682.74    174.13 o 
  -5   6   5      407.64      374.76     65.58 o 
  -4   6   5     1289.32     1303.17     65.45 o 
  -3   6   5     1169.91     1261.39     44.40 o 
  -2   6   5       82.43       55.71     10.65 o 
  -1   6   5        0.80       19.60      9.80 o 
   0   6   5     1053.86      991.44     34.22 o 
   1   6   5     2024.12     2066.00     68.41 o 
   2   6   5     2322.05     2213.01     83.16 o 
   3   6   5       13.60        6.47     15.55 o 
   4   6   5      700.09      730.75     41.43 o 
   5   6   5       58.18       87.52     18.52 o 
   6   6   5      617.20      600.18     34.84 o 
   7   6   5       18.00       45.20     25.14 o 
   8   6   5      250.57      251.83     33.86 o 
   9   6   5      473.91      404.59     40.90 o 
  10   6   5      143.01      139.55     34.58 o 
 -14   7   5        2.44       -2.32     26.58 o 
 -13   7   5       19.73        0.92     35.78 o 
 -12   7   5        0.03       15.46     20.47 o 
 -11   7   5       49.51       62.67     29.38 o 
 -10   7   5       49.74       79.05     21.01 o 
  -9   7   5      491.00      559.13     36.45 o 
  -8   7   5      864.28      848.73     43.24 o 
  -7   7   5      634.80      704.34     38.08 o 
  -6   7   5      201.01      188.16     20.10 o 
  -5   7   5      657.04      661.98     37.03 o 
  -4   7   5      611.25      587.37     33.72 o 
  -3   7   5      255.57      219.44     15.29 o 
  -2   7   5      274.14      278.46     32.23 o 
  -1   7   5     2098.43     2115.71     61.77 o 
   0   7   5     3964.67     4168.82    113.86 o 
   1   7   5      857.93      800.44     34.88 o 
   2   7   5      161.78      158.92     17.67 o 
   3   7   5      980.58      974.83     79.12 o 
   4   7   5      935.80     1002.15     43.17 o 
   5   7   5      127.98      135.80     25.25 o 
   6   7   5       59.54       25.01     23.25 o 
   7   7   5      277.48      232.69     32.29 o 
   8   7   5      634.57      591.46     46.18 o 
   9   7   5      109.05       76.35     30.49 o 
  10   7   5       20.07       44.45     31.51 o 
 -13   8   5      560.07      523.84     73.08 o 
 -12   8   5      376.22      411.16     35.52 o 
 -11   8   5      394.55      460.76     45.95 o 
 -10   8   5      144.60      193.90     25.11 o 
  -9   8   5       74.04       58.16     18.98 o 
  -8   8   5     1030.79     1153.56     52.74 o 
  -7   8   5      407.82      450.29     30.49 o 
  -6   8   5     1188.03     1254.91     53.36 o 
  -5   8   5     1791.98     1832.60     70.65 o 
  -4   8   5     2537.54     2571.30     81.50 o 
  -3   8   5      332.01      310.09     18.40 o 
  -2   8   5       19.92        6.70     10.59 o 
  -1   8   5      195.93      167.94     16.63 o 
   0   8   5      808.60      816.42     31.22 o 
   1   8   5      662.24      755.12     34.25 o 
   2   8   5      290.51      325.70     23.09 o 
   3   8   5      963.49      936.14     60.61 o 
   4   8   5     1639.11     1858.61     96.77 o 
   5   8   5        1.96       16.89     21.80 o 
   6   8   5      562.38      569.83     43.39 o 
   7   8   5      387.26      427.71     47.93 o 
   8   8   5      402.81      456.00     42.31 o 
   9   8   5      233.87      244.04     36.00 o 
 -13   9   5        4.30       18.22     40.79 o 
 -12   9   5        2.94        0.06     29.48 o 
 -11   9   5        7.05       24.80     28.56 o 
 -10   9   5        4.27       -7.25     26.61 o 
  -9   9   5       30.10       42.41     19.27 o 
  -8   9   5      162.28      178.10     23.12 o 
  -7   9   5      360.90      351.13     27.78 o 
  -6   9   5        7.62       18.09     15.68 o 
  -5   9   5       37.66       57.97     13.88 o 
  -4   9   5        0.21      -14.69     14.72 o 
  -3   9   5        9.58       22.07     11.18 o 
  -2   9   5       20.17       10.83     11.24 o 
  -1   9   5       34.78       16.78     16.98 o 
   0   9   5      127.81      130.13     36.38 o 
   1   9   5       92.28       67.46     27.23 o 
   2   9   5       59.52       54.41     20.87 o 
   3   9   5      873.76      903.89     51.11 o 
   4   9   5        3.93      -10.04     24.20 o 
   5   9   5        2.25       -1.97     22.09 o 
   6   9   5       14.82       10.38     24.17 o 
   7   9   5       12.27       42.91     26.36 o 
   8   9   5       24.55       44.29     28.12 o 
   9   9   5       57.07       37.58     31.33 o 
 -13  10   5      233.09      306.80     46.46 o 
 -12  10   5      362.33      395.67     47.99 o 
 -11  10   5       33.10       49.57     30.33 o 
 -10  10   5       27.91       37.92     27.73 o 
  -9  10   5      101.86       90.03     33.40 o 
  -8  10   5      242.91      232.83     25.62 o 
  -7  10   5     1161.08     1178.40     53.07 o 
  -6  10   5       70.50       90.18     29.66 o 
  -5  10   5     1088.09     1372.54    102.85 o 
  -4  10   5      371.43      437.85     26.30 o 
  -3  10   5       20.16       26.66     13.15 o 
  -2  10   5        2.57       -8.41     14.02 o 
  -1  10   5       94.55       92.48     17.85 o 
   0  10   5      568.81      604.80     54.27 o 
   1  10   5      419.15      212.99     47.01 o 
   2  10   5        5.93       21.65     20.09 o 
   3  10   5     1330.33     1489.35    118.05 o 
   4  10   5       53.83       49.37     27.74 o 
   5  10   5        1.04      -10.82     35.47 o 
   6  10   5       19.52        8.18     24.57 o 
   7  10   5      227.87      186.09     31.64 o 
   8  10   5      364.89      470.17     91.07 o 
   9  10   5      116.96      133.43     35.07 o 
 -12  11   5       28.65       45.27     33.32 o 
 -11  11   5       20.15       -0.95     28.58 o 
 -10  11   5       47.65       60.78     29.84 o 
  -9  11   5       20.30       33.44     26.54 o 
  -8  11   5      249.78      187.79     33.00 o 
  -7  11   5       64.04       59.66     25.03 o 
  -6  11   5      343.27      338.96     25.63 o 
  -5  11   5       90.32       74.64     15.73 o 
  -4  11   5       57.29       32.49     18.04 o 
  -3  11   5       16.82      -12.93     16.96 o 
  -2  11   5        6.20       14.37     15.39 o 
  -1  11   5       50.13       48.32     16.77 o 
   0  11   5       25.17       31.45     19.35 o 
   1  11   5       23.19       32.22     20.56 o 
   2  11   5       30.95       10.30     14.36 o 
   3  11   5        7.61       -2.97     23.03 o 
   4  11   5        0.00        8.63     24.15 o 
   5  11   5       32.95        1.36     36.86 o 
   6  11   5        0.69        0.32     24.72 o 
   7  11   5        2.33        1.88     26.75 o 
   8  11   5       34.84        9.74     28.72 o 
 -12  12   5      220.55      212.91     50.72 o 
 -11  12   5      280.35      313.58     43.30 o 
 -10  12   5      101.97      133.42     48.58 o 
  -9  12   5        0.41       11.70     24.48 o 
  -8  12   5       14.04       13.32     37.80 o 
  -7  12   5      518.13      499.96     45.14 o 
  -6  12   5      882.24      844.72    159.48 o 
  -5  12   5      309.89      304.01     93.67 o 
  -4  12   5      316.87      345.71     30.96 o 
  -3  12   5      150.42      171.46     24.31 o 
  -2  12   5       60.35       63.77     17.35 o 
  -1  12   5      315.56      323.83     38.20 o 
   0  12   5      174.88      226.15     37.87 o 
   1  12   5      387.15      482.94     45.10 o 
   2  12   5     1376.29     1546.79    117.03 o 
   3  12   5      310.57      413.80    164.65 o 
   4  12   5        4.58        5.87     24.93 o 
   5  12   5        3.34        9.53     29.98 o 
   6  12   5        5.91        5.13     26.57 o 
   7  12   5      186.90      217.16     34.33 o 
   8  12   5       23.42       28.27     29.71 o 
 -11  13   5       30.68       57.97     32.21 o 
 -10  13   5        9.35       -8.67     27.64 o 
  -9  13   5       17.67       30.28     27.63 o 
  -8  13   5       42.34       69.08     55.47 o 
  -7  13   5       16.25       20.53     25.92 o 
  -6  13   5       17.34        4.69     30.50 o 
  -5  13   5       19.11      -16.25     33.43 o 
  -4  13   5       45.40       60.57     30.22 o 
  -3  13   5       44.42       15.55     28.34 o 
  -2  13   5       19.65       13.15     17.16 o 
  -1  13   5       30.59       24.22     17.38 o 
   0  13   5      113.80       85.99     25.37 o 
   1  13   5       16.40       26.43     22.29 o 
   2  13   5      158.97      173.70     39.07 o 
   3  13   5       18.37      -31.13     23.27 o 
   4  13   5       15.61        2.92     18.72 o 
   5  13   5       31.11       41.60     31.46 o 
   6  13   5      135.27      117.70     37.43 o 
   7  13   5       28.04       46.72     29.42 o 
 -10  14   5        0.46       -9.07     57.56 o 
  -9  14   5        8.82       61.40     58.32 o 
  -8  14   5       14.10       42.26     27.37 o 
  -7  14   5       16.43       49.32     29.02 o 
  -6  14   5      550.96      613.45     63.18 o 
  -5  14   5      193.91      230.79     40.76 o 
  -4  14   5      183.38      239.82     42.07 o 
  -3  14   5      225.36      229.44     41.45 o 
  -2  14   5       69.95       28.30     30.02 o 
  -1  14   5      326.82      313.87     39.63 o 
   0  14   5      153.03      158.20     28.07 o 
   1  14   5      216.34      276.64     77.51 o 
   2  14   5      567.15      609.70     71.56 o 
   3  14   5       40.59       50.96     25.78 o 
   4  14   5       53.31       45.47     34.21 o 
   5  14   5       19.34       19.89     25.55 o 
   6  14   5       25.99       27.22     32.05 o 
  -9  15   5      126.59      110.49     33.58 o 
  -8  15   5      280.28      269.54     41.29 o 
  -7  15   5       73.14       69.83     31.52 o 
  -6  15   5        2.16        4.85     29.38 o 
  -5  15   5       48.15       51.45     33.10 o 
  -4  15   5       17.14        8.46     66.66 o 
  -3  15   5       23.36        7.31     43.90 o 
  -2  15   5       12.24      -27.22     29.08 o 
  -1  15   5      208.51      226.11     68.19 o 
   0  15   5       94.53       43.72     38.39 o 
   1  15   5       96.36       65.76     41.98 o 
   2  15   5       26.32        0.22     41.38 o 
   3  15   5      173.02      224.63     71.01 o 
   4  15   5       91.03       88.62     30.40 o 
   5  15   5        2.03        3.23     34.49 o 
  -8  16   5       27.26       65.91     33.82 o 
  -7  16   5       79.96       47.89     44.48 o 
  -6  16   5       61.87       60.72     36.74 o 
  -5  16   5      182.13      200.84     43.05 o 
  -4  16   5       80.84       32.67     34.32 o 
  -3  16   5       31.59       32.89     34.64 o 
  -2  16   5        0.04        2.17     33.67 o 
  -1  16   5        2.77      -38.50     55.50 o 
   0  16   5      171.86      140.64     43.64 o 
   1  16   5      303.28      271.66     97.36 o 
   2  16   5      115.52      109.80    107.33 o 
   3  16   5       82.90      -12.43     62.51 o 
   4  16   5       32.17      -28.54     46.77 o 
  -7  17   5      117.89       76.48     37.24 o 
  -6  17   5        1.05       16.71     35.17 o 
  -5  17   5       47.12       55.74     36.50 o 
  -4  17   5       38.34       60.47     37.03 o 
  -3  17   5       34.62       37.20     37.36 o 
  -2  17   5      130.68       98.84     93.76 o 
  -1  17   5       40.38       17.91     64.45 o 
   0  17   5       77.87      118.11     73.52 o 
   1  17   5       87.71       18.21     50.32 o 
   2  17   5       19.93      -24.66     44.92 o 
   3  17   5       88.25       69.91     58.09 o 
  -5  18   5       42.59       35.65     35.61 o 
  -4  18   5       33.68       25.14     69.12 o 
  -3  18   5        0.10      -23.98     36.74 o 
  -2  18   5       14.22      -18.04     66.39 o 
  -1  18   5        1.68       36.72     67.09 o 
   0  18   5       14.83      -66.29     67.09 o 
   1  18   5       18.20       -6.46     69.81 o 
 -15   0   6      231.92      218.41     51.88 o 
 -14   0   6      170.27      234.41     49.38 o 
 -13   0   6       85.27      125.15     40.14 o 
 -12   0   6      130.19       79.18     33.58 o 
 -11   0   6       27.66      -21.78     25.47 o 
 -10   0   6      180.56      172.41     38.63 o 
  -9   0   6     1174.50     1169.61     88.76 o 
  -8   0   6     1610.95     1465.62    101.63 o 
  -7   0   6     1759.66     1705.89    112.33 o 
  -6   0   6      575.78      504.80     51.54 o 
  -5   0   6      245.36      266.20     34.54 o 
  -4   0   6       37.53       31.18     19.79 o 
  -3   0   6     1655.11     1659.68     75.66 o 
  -2   0   6     1029.27     1031.15     42.37 o 
  -1   0   6     3010.19     2619.55     94.57 o 
   0   0   6     2892.26     2766.00    122.28 o 
   1   0   6      899.14      437.03     44.55 o 
   2   0   6        1.26        1.09     18.44 o 
   3   0   6      518.39      507.72     41.45 o 
   4   0   6       37.66       60.42     24.76 o 
   5   0   6       20.30       23.54     24.73 o 
   6   0   6      989.26     1040.65    103.52 o 
   7   0   6     1857.76     1737.34    160.56 o 
   8   0   6     2120.16     1806.56     99.61 o 
   9   0   6      201.25      218.41     40.14 o 
  10   0   6       14.98       19.49     34.72 o 
 -15   1   6        0.46        2.70     26.50 o 
 -14   1   6        0.19      -10.42     23.24 o 
 -13   1   6        0.47       17.52     22.87 o 
 -12   1   6       61.25       44.44     23.07 o 
 -11   1   6      259.47      262.01     32.33 o 
 -10   1   6       15.95       17.59     19.39 o 
  -9   1   6        0.03       54.87     19.87 o 
  -8   1   6        1.09      116.30     28.37 o 
  -7   1   6        1.22      118.82     14.29 o 
  -6   1   6       23.35       79.67     14.65 o 
  -5   1   6      864.97      728.02     37.62 o 
  -4   1   6      328.73      291.30     17.66 o 
  -3   1   6      169.93      250.71     17.67 o 
  -2   1   6       23.05       22.90      7.28 o 
  -1   1   6      207.42      250.84     13.41 o 
   0   1   6       29.90       34.08     11.89 o 
   1   1   6      178.21      123.24     14.90 o 
   2   1   6       98.74       87.04     15.85 o 
   3   1   6     1250.65     1163.62     46.39 o 
   4   1   6      157.10      125.20     19.19 o 
   5   1   6      196.91      198.78     22.60 o 
   6   1   6       42.91       75.65     20.24 o 
   7   1   6      106.96      175.79     27.06 o 
   8   1   6       32.07       56.95     22.36 o 
   9   1   6       63.52       42.85     23.63 o 
  10   1   6       17.11       61.60     29.39 o 
 -15   2   6      448.06      469.68     76.56 o 
 -14   2   6      430.64      367.65     40.85 o 
 -13   2   6       87.74       62.46     25.19 o 
 -12   2   6       11.39       13.43     21.77 o 
 -11   2   6       75.45       94.13     24.44 o 
 -10   2   6      109.04      118.61     24.20 o 
  -9   2   6      692.17      668.35    101.01 o 
  -8   2   6     2276.21     2308.75    103.48 o 
  -7   2   6     3165.52     3239.09    113.88 o 
  -6   2   6     3325.92     3190.40    110.91 o 
  -5   2   6       18.86       37.12     12.67 o 
  -4   2   6      495.76      485.15     26.63 o 
  -3   2   6     1770.37     1832.86     53.04 o 
  -2   2   6     1150.56     1102.21     31.73 o 
  -1   2   6     2052.88     1917.10     61.63 o 
   0   2   6     1132.42     1048.67     39.62 o 
   1   2   6      697.47      636.24     30.34 o 
   2   2   6     1108.21      894.70     44.51 o 
   3   2   6       32.89       25.34     15.60 o 
   4   2   6      474.19      440.12     29.22 o 
   5   2   6     1285.66     1248.17     55.81 o 
   6   2   6     1232.21     1328.54     54.59 o 
   7   2   6      806.72      771.67     44.84 o 
   8   2   6      119.31       97.90     23.77 o 
   9   2   6        8.06       31.53     23.02 o 
  10   2   6       20.47       40.30     25.20 o 
 -14   3   6       32.66       58.43     27.25 o 
 -13   3   6        0.92       10.87     22.44 o 
 -12   3   6      177.99      178.23     29.66 o 
 -11   3   6      129.30      136.58     26.29 o 
 -10   3   6      202.67      148.65     25.27 o 
  -9   3   6       51.04       36.39     19.77 o 
  -8   3   6      540.63      538.73     43.56 o 
  -7   3   6     1906.40     2189.10     81.39 o 
  -6   3   6       57.43      128.34     24.42 o 
  -5   3   6      558.53      592.72     30.76 o 
  -4   3   6      633.09      641.93     31.49 o 
  -3   3   6      470.45      491.77     23.73 o 
  -2   3   6      576.93      584.98     20.77 o 
  -1   3   6      399.30      442.05     21.21 o 
   0   3   6     1191.90     1107.76     47.90 o 
   1   3   6     1886.49     1836.05     62.66 o 
   2   3   6      432.95      374.43     28.70 o 
   3   3   6      150.71      129.40     18.67 o 
   4   3   6       12.62        1.61     24.37 o 
   5   3   6      136.67      137.18     21.29 o 
   6   3   6      238.31      237.93     25.58 o 
   7   3   6        2.48        2.59     19.27 o 
   8   3   6      148.25      124.67     24.63 o 
   9   3   6      236.97      244.93     40.11 o 
  10   3   6      169.82      139.09     28.14 o 
 -14   4   6      260.76      220.63     35.73 o 
 -13   4   6      253.57      231.57     33.60 o 
 -12   4   6       64.41       59.66     24.35 o 
 -11   4   6        5.17        9.85     20.85 o 
 -10   4   6      244.08      224.72     29.01 o 
  -9   4   6     1106.16     1146.95     52.19 o 
  -8   4   6     2941.77     2908.82    105.91 o 
  -7   4   6     2461.68     2494.13     91.76 o 
  -6   4   6      424.24      413.81     26.67 o 
  -5   4   6      127.31      108.38     15.66 o 
  -4   4   6       48.00       71.55     13.83 o 
  -3   4   6     1989.90     1999.47     57.35 o 
  -2   4   6     1827.68     1490.85     50.85 o 
  -1   4   6     3835.33     3773.64    115.27 o 
   0   4   6     3232.50     3096.42    109.84 o 
   1   4   6     1042.83     1006.16     41.12 o 
   2   4   6       99.44       82.03     15.80 o 
   3   4   6       56.35       43.17     16.25 o 
   4   4   6       54.36       74.91     20.16 o 
   5   4   6      123.65      148.12     21.27 o 
   6   4   6      298.56      286.00     33.32 o 
   7   4   6      704.88      704.35     48.39 o 
   8   4   6      163.80      139.84     25.33 o 
   9   4   6       49.77       78.37     24.66 o 
  10   4   6       95.56      107.49     33.25 o 
 -14   5   6        9.94      -20.43     26.18 o 
 -13   5   6       80.05       68.88     27.86 o 
 -12   5   6      298.24      329.69     37.13 o 
 -11   5   6     1578.13     1682.78     88.29 o 
 -10   5   6      628.08      577.17     44.12 o 
  -9   5   6       99.94      141.04     20.43 o 
  -8   5   6       35.51       97.29     18.67 o 
  -7   5   6      336.73      392.95     37.05 o 
  -6   5   6     1772.28     1775.86     68.99 o 
  -5   5   6     1112.00     1073.90     46.66 o 
  -4   5   6     2387.53     2214.18     80.97 o 
  -3   5   6     2744.56     2763.97     77.73 o 
  -2   5   6      101.52       88.80     12.30 o 
  -1   5   6       78.06       78.67     12.98 o 
   0   5   6      489.70      530.11     27.89 o 
   1   5   6      437.50      469.32     49.32 o 
   2   5   6      956.31      937.84     40.02 o 
   3   5   6        8.40        5.26     15.43 o 
   4   5   6      390.66      387.76     27.60 o 
   5   5   6       64.11       63.29     18.55 o 
   6   5   6       28.78       13.80     18.56 o 
   7   5   6        1.13        9.50     19.48 o 
   8   5   6        0.99       14.63     26.58 o 
   9   5   6      139.87      146.30     32.86 o 
 -14   6   6       71.83       51.91     26.63 o 
 -13   6   6       55.44        9.72     22.84 o 
 -12   6   6       21.15       10.97     23.50 o 
 -11   6   6       14.53       16.58     21.03 o 
 -10   6   6      246.26      205.57     38.17 o 
  -9   6   6      479.41      516.99     43.43 o 
  -8   6   6      625.27      675.44     40.03 o 
  -7   6   6      587.73      555.63     33.81 o 
  -6   6   6      166.23      194.52     20.96 o 
  -5   6   6        0.33       14.54     20.25 o 
  -4   6   6      297.58      310.06     21.28 o 
  -3   6   6      620.79      598.94     24.99 o 
  -2   6   6     2273.16     2261.85     66.13 o 
  -1   6   6     1414.56     1413.40     45.59 o 
   0   6   6     2414.03     2350.98     77.04 o 
   1   6   6      898.43      901.22     39.02 o 
   2   6   6      414.48      397.86     29.47 o 
   3   6   6       46.62       37.32     16.54 o 
   4   6   6      151.48      158.84     20.71 o 
   5   6   6      249.14      268.22     25.24 o 
   6   6   6      380.05      310.87     34.37 o 
   7   6   6       92.82       80.21     27.14 o 
   8   6   6      257.64      243.35     34.54 o 
   9   6   6       46.38       41.23     29.96 o 
 -14   7   6      140.45       96.34     33.02 o 
 -13   7   6      136.06      142.36     39.59 o 
 -12   7   6      433.12      508.40     56.59 o 
 -11   7   6      751.32      799.65     81.50 o 
 -10   7   6      465.46      498.41     39.53 o 
  -9   7   6      230.86      281.81     61.00 o 
  -8   7   6       24.34       13.80     16.85 o 
  -7   7   6       36.47       40.17     16.79 o 
  -6   7   6     1308.64     1533.15     88.85 o 
  -5   7   6     1641.73     1837.35     89.56 o 
  -4   7   6     2136.59     2141.04     70.36 o 
  -3   7   6     1025.00      961.72     38.70 o 
  -2   7   6        6.94      -10.86     11.27 o 
  -1   7   6      279.29      251.78     21.49 o 
   0   7   6      578.41      682.49     33.33 o 
   1   7   6       88.53       73.32     16.42 o 
   2   7   6      276.08      262.20     25.20 o 
   3   7   6      912.51      961.01     52.44 o 
   4   7   6      552.25      649.25     42.92 o 
   5   7   6      261.67      267.60     31.86 o 
   6   7   6       46.84       27.30     26.42 o 
   7   7   6       93.93       62.98     30.50 o 
   8   7   6      218.28      258.37     35.00 o 
   9   7   6      128.68       98.59     32.12 o 
 -13   8   6        4.22       20.14     26.59 o 
 -12   8   6       18.15       -4.28     38.00 o 
 -11   8   6        0.58        4.47     19.72 o 
 -10   8   6       19.56       -4.01     18.38 o 
  -9   8   6       51.09       49.72     19.49 o 
  -8   8   6       35.20       16.96     17.07 o 
  -7   8   6        6.65        0.50     16.13 o 
  -6   8   6      420.69      477.14     33.08 o 
  -5   8   6       54.01       16.68     13.82 o 
  -4   8   6       29.37       11.04     13.07 o 
  -3   8   6      118.48      122.45     19.89 o 
  -2   8   6      185.21      208.80     23.90 o 
  -1   8   6      131.40      131.52     15.68 o 
   0   8   6      117.17      135.55     29.03 o 
   1   8   6        1.38       -9.61     14.88 o 
   2   8   6      703.58      678.19     42.73 o 
   3   8   6       69.25       54.69     22.94 o 
   4   8   6       32.90       31.16     22.64 o 
   5   8   6      410.35      376.36     36.06 o 
   6   8   6      290.47      322.38     35.93 o 
   7   8   6       28.70       27.40     27.19 o 
   8   8   6        2.45      -27.22     25.84 o 
 -13   9   6      104.27       91.55     44.59 o 
 -12   9   6      248.48      257.66     53.90 o 
 -11   9   6      393.01      388.36     46.14 o 
 -10   9   6      343.43      449.52     35.57 o 
  -9   9   6       50.13       22.00     18.78 o 
  -8   9   6        6.38        2.18     17.31 o 
  -7   9   6      188.98      180.17     24.18 o 
  -6   9   6        3.64        1.91     15.57 o 
  -5   9   6      449.84      530.94     40.47 o 
  -4   9   6      642.81      641.09     32.86 o 
  -3   9   6      481.58      544.40     30.01 o 
  -2   9   6      306.99      344.35     23.81 o 
  -1   9   6       21.60       17.29     12.93 o 
   0   9   6      114.36      154.15     37.13 o 
   1   9   6      639.58      764.83     56.02 o 
   2   9   6      253.34      348.18     39.79 o 
   3   9   6      567.72      741.40     77.98 o 
   4   9   6      341.26      421.70     65.01 o 
   5   9   6       91.49       89.42     26.95 o 
   6   9   6       42.36       59.50     26.93 o 
   7   9   6        7.48      -12.55     26.05 o 
   8   9   6      183.01      193.87     43.92 o 
 -12  10   6       24.61      -40.28     36.53 o 
 -11  10   6        0.60      -26.86     28.10 o 
 -10  10   6       37.71       54.28     38.87 o 
  -9  10   6      130.89      141.66     23.63 o 
  -8  10   6       78.07       60.98     21.25 o 
  -7  10   6        0.85      -16.09     16.57 o 
  -6  10   6       27.57        6.98     14.48 o 
  -5  10   6       15.45        8.25     14.04 o 
  -4  10   6      102.90      138.34     25.03 o 
  -3  10   6      137.21      165.19     21.68 o 
  -2  10   6        6.16      -13.67     17.00 o 
  -1  10   6      255.71      253.68     23.38 o 
   0  10   6       33.11       33.34     18.18 o 
   1  10   6        3.32       -6.96     19.75 o 
   2  10   6        4.66        6.62     21.79 o 
   3  10   6       52.55       17.07     16.90 o 
   4  10   6       48.66       47.25     30.32 o 
   5  10   6        9.55        1.09     24.50 o 
   6  10   6       30.79       29.62     26.17 o 
   7  10   6       53.54       60.03     29.73 o 
   8  10   6        0.05      -17.31     28.28 o 
 -12  11   6      249.49      318.65     44.80 o 
 -11  11   6      101.05      112.02     62.20 o 
 -10  11   6       93.77      131.01     39.38 o 
  -9  11   6       35.45       72.56     29.50 o 
  -8  11   6      106.50      149.34     31.53 o 
  -7  11   6       25.43       44.16     16.36 o 
  -6  11   6      128.76      146.52     19.36 o 
  -5  11   6      960.19     1078.58     59.59 o 
  -4  11   6     1089.79     1144.03     56.80 o 
  -3  11   6      337.37      477.47     49.32 o 
  -2  11   6       13.63       17.80     19.41 o 
  -1  11   6       15.49       -6.07     16.55 o 
   0  11   6       25.19      -13.90     19.92 o 
   1  11   6       25.08       21.16     17.90 o 
   2  11   6      355.36      406.85     53.57 o 
   3  11   6     1035.97     1263.68    146.20 o 
   4  11   6      854.09      613.79     77.16 o 
   5  11   6      118.42      125.87     29.92 o 
   6  11   6        6.75        1.64     26.14 o 
   7  11   6       76.11       70.97     33.46 o 
 -11  12   6       14.79      -11.06     30.69 o 
 -10  12   6       14.32       11.65     28.24 o 
  -9  12   6        8.32       -5.08     25.79 o 
  -8  12   6        8.20        9.26     25.94 o 
  -7  12   6       35.25        6.63     25.16 o 
  -6  12   6        0.17      -32.98     23.33 o 
  -5  12   6       50.15       57.04     21.03 o 
  -4  12   6        6.10       18.68     20.31 o 
  -3  12   6        0.21       19.74     20.73 o 
  -2  12   6       41.67       10.38     19.72 o 
  -1  12   6       98.68       79.20     22.95 o 
   0  12   6      130.10      109.23     32.81 o 
   1  12   6        8.42       -8.42     21.61 o 
   2  12   6       10.74       10.81     18.37 o 
   3  12   6        5.33       30.05     24.72 o 
   4  12   6       62.69       52.42     32.70 o 
   5  12   6        9.98       54.51     33.59 o 
   6  12   6        3.33       43.20     27.19 o 
   7  12   6       80.95      103.43     31.20 o 
 -11  13   6      105.69      158.67     38.70 o 
 -10  13   6      127.60      164.50     67.65 o 
  -9  13   6       36.93      142.85     63.70 o 
  -8  13   6        4.29       10.26     27.04 o 
  -7  13   6        5.09        3.31     25.86 o 
  -6  13   6      461.97      456.06     49.30 o 
  -5  13   6      525.21      506.27     76.90 o 
  -4  13   6      595.16      661.75     75.23 o 
  -3  13   6      280.82      301.36     32.21 o 
  -2  13   6      190.11      224.58     43.78 o 
  -1  13   6       15.45      -23.89     20.07 o 
   0  13   6        9.70      -17.98     20.69 o 
   1  13   6       71.05      107.46     60.24 o 
   2  13   6      413.80      463.42     88.88 o 
   3  13   6      396.88      290.75     96.89 o 
   4  13   6      155.98      168.06     64.51 o 
   5  13   6       58.08       25.17     32.85 o 
   6  13   6       11.96       34.90     28.18 o 
 -10  14   6       18.11       17.20     60.84 o 
  -9  14   6      102.42      119.46     34.56 o 
  -8  14   6      110.13      140.81     35.67 o 
  -7  14   6      115.81      148.80     35.92 o 
  -6  14   6       10.11       12.56     28.89 o 
  -5  14   6        0.21       11.00     28.11 o 
  -4  14   6       11.15       -6.26     29.73 o 
  -3  14   6       51.45       35.39     33.15 o 
  -2  14   6       30.44       13.08     32.48 o 
  -1  14   6      120.67      114.51     31.31 o 
   0  14   6       79.67      113.21     31.24 o 
   2  14   6        2.37       26.85     27.05 o 
   3  14   6        0.02       20.86     28.27 o 
   4  14   6       13.05      -11.06     21.32 o 
   5  14   6        4.39       55.95     34.91 o 
  -9  15   6       22.43       26.01     29.29 o 
  -8  15   6        0.10       37.78     31.99 o 
  -7  15   6       15.62       16.50     31.37 o 
  -6  15   6      127.83      158.57     40.15 o 
  -5  15   6      148.90      138.90     40.44 o 
  -4  15   6      133.01      102.46     38.57 o 
  -3  15   6      116.54      145.08     39.25 o 
  -2  15   6       21.70       55.83     33.96 o 
  -1  15   6        0.37      -17.90     57.94 o 
   0  15   6        9.86      -20.44     59.45 o 
   1  15   6       66.41       96.63     67.73 o 
   2  15   6      302.79      351.38     85.09 o 
   3  15   6      140.90      144.43     57.88 o 
   4  15   6       93.27      119.09     33.64 o 
  -8  16   6       94.47      120.28     68.73 o 
  -7  16   6       95.06      130.41     40.27 o 
  -6  16   6       41.45       78.54     37.07 o 
  -5  16   6        0.69       13.82     54.35 o 
  -4  16   6        1.80       -5.28     33.23 o 
  -3  16   6       28.82        2.47     32.77 o 
  -2  16   6       32.21       26.65     36.89 o 
  -1  16   6       92.29      161.83     72.25 o 
   0  16   6       15.15      -31.38     62.54 o 
   1  16   6       10.04       36.43     70.27 o 
   2  16   6        0.51      -30.29     44.49 o 
   3  16   6        9.46      -11.08     46.58 o 
  -6  17   6        6.71      -46.85     31.68 o 
  -5  17   6       35.42       -5.15     35.46 o 
  -4  17   6       24.81       25.06     37.78 o 
  -3  17   6       39.14      -10.35     33.98 o 
  -2  17   6        1.07        2.45     62.37 o 
  -1  17   6       16.96       -6.98     65.38 o 
   0  17   6       23.08       23.15     71.54 o 
   1  17   6       30.51      -40.64     70.60 o 
 -14   1   7      310.18      328.85     40.42 o 
 -13   1   7      430.31      349.19     39.38 o 
 -12   1   7      223.82      198.67     31.49 o 
 -11   1   7      473.79      465.12     41.95 o 
 -10   1   7       34.67        9.32     20.61 o 
  -9   1   7      224.21      219.67     28.86 o 
  -8   1   7      929.22      989.60     56.99 o 
  -7   1   7     2144.00     2235.62    101.15 o 
  -6   1   7     2253.87     2372.98    105.15 o 
  -5   1   7      287.90      305.79     22.10 o 
  -4   1   7     1343.41     1295.20     52.11 o 
  -3   1   7      701.10      712.04     23.73 o 
  -2   1   7     1363.23     1346.53     38.57 o 
  -1   1   7     1837.17     1850.03     55.51 o 
   0   1   7     2925.23     2952.93     94.26 o 
   1   1   7     2104.57     2188.94     84.74 o 
   2   1   7     1358.15     1324.80     65.66 o 
   3   1   7      263.82      194.05     21.89 o 
   4   1   7        9.60        6.72     17.15 o 
   5   1   7      271.16      294.04     28.15 o 
   6   1   7      950.07      930.23     86.13 o 
   7   1   7      798.40      795.61     45.59 o 
   8   1   7      309.02      247.53     29.45 o 
   9   1   7      125.81      109.47     28.37 o 
 -14   2   7       77.55       73.27     29.13 o 
 -13   2   7        6.31      -16.87     22.96 o 
 -12   2   7      115.83      126.11     28.04 o 
 -11   2   7       10.48       38.77     22.91 o 
 -10   2   7       35.88       47.93     22.35 o 
  -9   2   7      386.46      356.50     34.74 o 
  -8   2   7        9.76       64.92     27.24 o 
  -7   2   7      104.95      171.11     24.06 o 
  -6   2   7      559.38      593.06     51.51 o 
  -5   2   7        0.98       18.75     14.41 o 
  -4   2   7       21.53       53.96     13.99 o 
  -3   2   7     1361.98     1436.87     48.03 o 
  -2   2   7      502.99      510.74     20.47 o 
  -1   2   7       50.36       99.66     15.05 o 
   0   2   7        7.72       67.44     15.27 o 
   1   2   7      375.55      374.87     25.26 o 
   2   2   7      298.90      286.25     28.24 o 
   3   2   7        0.69       -8.49     15.71 o 
   4   2   7        2.20      -16.20     16.00 o 
   5   2   7       56.88       37.96     19.80 o 
   6   2   7       64.88       67.37     21.72 o 
   7   2   7       57.03       70.62     23.11 o 
   8   2   7      134.95      137.71     26.05 o 
   9   2   7       99.39       88.60     27.28 o 
 -14   3   7      307.13      300.95     40.09 o 
 -13   3   7      213.02      242.46     40.82 o 
 -12   3   7      545.07      501.99     45.92 o 
 -11   3   7        2.05       12.65     22.29 o 
 -10   3   7       93.08      127.65     26.55 o 
  -9   3   7      820.30      798.63     51.53 o 
  -8   3   7     2493.92     2587.46    115.27 o 
  -7   3   7      957.39     1042.83     46.76 o 
  -6   3   7      547.10      522.86     30.88 o 
  -5   3   7     1565.06     1550.50     85.48 o 
  -4   3   7      445.91      472.84     24.38 o 
  -3   3   7       56.55       74.00     11.88 o 
  -2   3   7      572.30      613.59     29.36 o 
  -1   3   7     5195.26     5265.24    158.24 o 
   0   3   7     3481.16     3559.06    127.63 o 
   1   3   7      923.01      925.40     40.64 o 
   2   3   7       95.14       36.72     16.76 o 
   3   3   7      482.54      522.61     32.12 o 
   4   3   7        0.02       13.67     20.26 o 
   5   3   7        3.13      -27.02     18.01 o 
   6   3   7      182.92      141.63     24.57 o 
   7   3   7      693.15      670.76     41.63 o 
   8   3   7      655.85      625.93     49.34 o 
   9   3   7      122.21      140.25     28.97 o 
 -14   4   7       18.41       44.82     28.68 o 
 -13   4   7       47.51       28.64     25.53 o 
 -12   4   7      130.23      127.39     48.88 o 
 -11   4   7      140.03      155.74     29.34 o 
 -10   4   7       71.00       99.97     24.94 o 
  -9   4   7        3.89        0.90     21.61 o 
  -8   4   7       30.43      131.25     24.02 o 
  -7   4   7       82.49      126.85     18.86 o 
  -6   4   7      524.07      565.38     32.94 o 
  -5   4   7      520.99      563.47     50.43 o 
  -4   4   7      988.03     1022.84     45.88 o 
  -3   4   7      511.88      541.78     24.82 o 
  -2   4   7      550.50      563.08     25.89 o 
  -1   4   7        8.13       21.51     13.42 o 
   0   4   7       35.41       68.18     15.95 o 
   1   4   7      337.89      403.04     26.74 o 
   2   4   7      410.96      371.78     26.26 o 
   3   4   7      230.66      278.54     29.82 o 
   4   4   7      320.97      326.60     27.10 o 
   5   4   7       25.04       21.77     19.16 o 
   6   4   7        0.33      -10.55     19.12 o 
   7   4   7       28.33       -0.28     21.41 o 
   8   4   7       34.78       25.22     23.20 o 
 -14   5   7      206.35      193.09     35.77 o 
 -13   5   7       41.00        4.75     25.60 o 
 -12   5   7       11.69       13.73     24.97 o 
 -11   5   7       10.73       11.38     32.56 o 
 -10   5   7       12.50       -4.80     21.51 o 
  -9   5   7      386.58      372.02     36.09 o 
  -8   5   7      897.76      895.50     45.53 o 
  -7   5   7     2326.63     2389.22     90.12 o 
  -6   5   7      549.62      572.74     50.29 o 
  -5   5   7      659.98      730.87     38.84 o 
  -4   5   7      214.88      199.82     18.72 o 
  -3   5   7      556.92      585.05     30.70 o 
  -2   5   7       13.77       16.98      9.79 o 
  -1   5   7      741.24      717.76     34.13 o 
   0   5   7     1099.08     1114.16     51.87 o 
   1   5   7     1165.11     1201.91     48.20 o 
   2   5   7      476.02      493.69     29.70 o 
   3   5   7      390.43      444.17     42.22 o 
   4   5   7       65.47       41.87     18.95 o 
   5   5   7      457.15      407.61     31.28 o 
   6   5   7       56.12       77.60     25.89 o 
   7   5   7        7.55      -12.42     25.29 o 
   8   5   7       32.58       26.02     28.26 o 
 -14   6   7        5.38       30.68     28.78 o 
 -13   6   7       43.99       42.65     27.74 o 
 -12   6   7      383.60      339.76     39.21 o 
 -11   6   7     1252.16     1343.30     74.39 o 
 -10   6   7      348.97      357.89     77.00 o 
  -9   6   7      204.67      225.67     30.09 o 
  -8   6   7       64.73       90.25     43.90 o 
  -7   6   7        0.02      -18.95     15.39 o 
  -6   6   7        3.04       -2.69     15.28 o 
  -5   6   7      311.76      329.26     23.06 o 
  -4   6   7     1815.96     1793.88     61.83 o 
  -3   6   7     2194.04     2242.97     74.46 o 
  -2   6   7     1208.42     1196.23     41.38 o 
  -1   6   7       19.35       10.98     13.95 o 
   0   6   7      406.18      406.62     26.58 o 
   1   6   7      261.74      237.29     25.37 o 
   2   6   7      168.04      155.41     20.38 o 
   3   6   7      150.51      184.44     32.61 o 
   4   6   7      140.25      108.72     21.25 o 
   5   6   7      426.96      432.70     38.77 o 
   6   6   7      414.15      461.78     40.49 o 
   7   6   7        7.83       11.26     28.03 o 
   8   6   7        6.87       -2.64     27.94 o 
 -13   7   7       81.10       28.19     39.56 o 
 -12   7   7        3.75      -15.27     15.55 o 
 -11   7   7       49.76       15.29     37.45 o 
 -10   7   7       49.90       12.77     17.84 o 
  -9   7   7       55.17       59.50     20.55 o 
  -8   7   7       14.39       22.01     17.77 o 
  -7   7   7        1.96       -4.15     15.41 o 
  -6   7   7      133.78      165.16     23.62 o 
  -5   7   7       72.92       67.96     15.67 o 
  -4   7   7       94.04       80.56     16.07 o 
  -3   7   7       23.33       45.35     15.60 o 
  -2   7   7      244.81      277.10     23.19 o 
  -1   7   7       31.24       24.70     14.10 o 
   0   7   7      183.14      164.52     20.05 o 
   1   7   7       22.66      -11.99     17.62 o 
   2   7   7       74.99       63.48     20.20 o 
   3   7   7       21.42        2.66     17.30 o 
   4   7   7       88.13      110.16     26.66 o 
   5   7   7        0.59       -6.82     23.58 o 
   6   7   7      117.80      106.77     29.10 o 
   7   7   7      150.27      152.48     32.31 o 
   8   7   7       32.59       41.48     30.23 o 
 -13   8   7       61.30       48.40     29.93 o 
 -12   8   7      183.80      168.53     32.99 o 
 -11   8   7      298.31      380.57     41.05 o 
 -10   8   7      271.42      312.61     36.83 o 
  -9   8   7      412.10      493.29     46.61 o 
  -8   8   7      448.48      473.66     46.31 o 
  -7   8   7        8.41       -1.94     15.09 o 
  -6   8   7       25.27       -4.72     13.49 o 
  -5   8   7      207.82      214.42     38.83 o 
  -4   8   7      760.71      834.73     38.52 o 
  -3   8   7      411.16      463.33     28.95 o 
  -2   8   7       10.87      -15.37     16.59 o 
  -1   8   7      471.19      518.76     27.22 o 
   0   8   7       22.38      -15.20     15.72 o 
   1   8   7      240.24      234.75     28.30 o 
   2   8   7      257.48      241.64     46.87 o 
   3   8   7      827.43      957.80     53.89 o 
   4   8   7      425.70      549.45     42.94 o 
   5   8   7       73.36       76.57     37.22 o 
   6   8   7       11.18      -20.57     24.83 o 
   7   8   7       55.78       35.42     28.05 o 
 -13   9   7       82.82       76.95     46.44 o 
 -12   9   7        6.08        4.31     26.16 o 
 -11   9   7        9.33       -6.45     33.25 o 
 -10   9   7        3.58       -1.64     20.86 o 
  -9   9   7        0.19       23.26     20.02 o 
  -8   9   7       44.50       62.78     20.77 o 
  -7   9   7        5.89        1.49     18.04 o 
  -6   9   7      239.54      293.83     40.34 o 
  -5   9   7        0.85       -9.25     13.77 o 
  -4   9   7       43.77       31.24     17.12 o 
  -3   9   7        6.93       -9.72     14.42 o 
  -2   9   7       28.87       39.64     16.89 o 
  -1   9   7        2.05        0.16     19.42 o 
   0   9   7        1.87      -10.25     20.29 o 
   1   9   7       95.66      123.41     25.29 o 
   2   9   7      154.99      150.17     32.63 o 
   3   9   7        1.84       23.88     28.29 o 
   4   9   7        0.47        4.04     24.68 o 
   5   9   7       16.03       10.62     25.77 o 
   6   9   7       26.64        7.62     27.33 o 
   7   9   7       29.45       50.37     31.38 o 
 -12  10   7      141.42      156.06     49.29 o 
 -11  10   7      183.13      110.63     44.38 o 
 -10  10   7      417.35      483.21     38.55 o 
  -9  10   7      283.97      346.22     34.43 o 
  -8  10   7      413.78      388.28     35.33 o 
  -7  10   7      126.94      146.68     33.62 o 
  -6  10   7       79.46       60.39     17.29 o 
  -5  10   7      327.92      419.28     51.47 o 
  -4  10   7      690.93      790.66     51.02 o 
  -3  10   7      753.67      897.17     53.21 o 
  -2  10   7      284.14      404.82    100.43 o 
  -1  10   7      259.09      242.93     37.74 o 
   0  10   7      162.50      150.24     52.54 o 
   1  10   7       39.60       72.69     25.23 o 
   2  10   7      583.10      598.91     48.36 o 
   3  10   7      649.65      665.26    142.44 o 
   4  10   7      786.96      897.34    108.97 o 
   5  10   7      259.84      355.24     38.17 o 
   6  10   7       13.62       32.05     28.67 o 
 -12  11   7       65.29       38.93     43.21 o 
 -11  11   7       10.96       28.01     38.12 o 
 -10  11   7        2.12       14.12     28.88 o 
  -9  11   7        1.60      -16.76     26.50 o 
  -8  11   7       11.70       -9.21     19.61 o 
  -7  11   7       63.33       59.62     18.11 o 
  -6  11   7        0.21      -22.40     14.94 o 
  -5  11   7        6.23       37.80     20.36 o 
  -4  11   7       12.55       35.32     21.65 o 
  -3  11   7       29.92       28.92     22.08 o 
  -2  11   7        3.34      -28.52     19.02 o 
  -1  11   7       17.13       18.83     14.43 o 
   0  11   7      236.35      243.73     37.74 o 
   1  11   7        4.19        9.30     23.37 o 
   2  11   7       19.70       10.20     29.62 o 
   3  11   7        0.89        9.88     30.79 o 
   4  11   7        0.50       -0.04     24.95 o 
   5  11   7       10.78      -13.74     26.37 o 
   6  11   7       23.54       44.64     29.36 o 
 -11  12   7      119.45      139.28     37.58 o 
 -10  12   7      224.35      259.63     40.23 o 
  -9  12   7      122.67      196.49     84.87 o 
  -8  12   7       60.71       27.71     27.96 o 
  -7  12   7        0.69       -6.72     26.58 o 
  -6  12   7      135.61      135.30     25.68 o 
  -5  12   7      623.78      847.62     87.02 o 
  -4  12   7      414.64      526.65     49.83 o 
  -3  12   7      390.92      522.52     69.28 o 
  -2  12   7      573.01      581.08     43.81 o 
  -1  12   7       39.15       88.64     31.47 o 
   0  12   7       66.30       44.78     24.17 o 
   1  12   7       45.08       34.19     26.16 o 
   2  12   7      243.40      245.22     43.21 o 
   3  12   7      342.15      378.60    116.66 o 
   4  12   7      172.64      101.34     71.40 o 
   5  12   7       57.78       65.87     29.22 o 
 -10  13   7        1.60       -5.19     65.27 o 
  -9  13   7       19.48        0.59     28.69 o 
  -8  13   7       12.70      -12.22     27.27 o 
  -7  13   7        8.81        7.17     27.16 o 
  -6  13   7       24.01       60.60     33.32 o 
  -5  13   7       10.57       13.12     31.68 o 
  -4  13   7        5.66        3.11     22.06 o 
  -3  13   7       11.63        1.45     23.16 o 
  -2  13   7        2.65        7.40     22.54 o 
  -1  13   7        3.43       -2.17     28.15 o 
   0  13   7       13.18       16.67     30.12 o 
   1  13   7       34.57       27.71     28.31 o 
   2  13   7       34.21       40.39     28.48 o 
   3  13   7        2.69       56.00     33.26 o 
   4  13   7        8.57       30.56     23.76 o 
   5  13   7       13.85       41.35     28.60 o 
  -9  14   7      119.90      163.71     37.34 o 
  -8  14   7       48.40       81.31     37.49 o 
  -7  14   7        0.48      -15.07     29.27 o 
  -6  14   7      190.51      154.86     39.54 o 
  -5  14   7      392.89      420.01     59.09 o 
  -4  14   7      373.35      342.74     50.72 o 
  -3  14   7       82.07       98.72     38.31 o 
  -2  14   7      132.48      171.12     57.78 o 
  -1  14   7       47.64       41.16     35.88 o 
   0  14   7        8.07      -25.58     46.07 o 
   1  14   7       12.69        0.46     31.93 o 
   2  14   7      122.76      139.09     39.10 o 
   3  14   7      262.82      261.84     38.08 o 
   4  14   7      117.31       66.27     29.95 o 
  -8  15   7       34.99       47.22     38.66 o 
  -7  15   7       73.54      113.90     39.54 o 
  -6  15   7       24.29       45.84     52.86 o 
  -5  15   7        5.46       -3.48     31.38 o 
  -4  15   7        8.27      -24.16     32.68 o 
  -3  15   7        0.36      -39.12     32.15 o 
  -2  15   7      115.98      125.78     40.62 o 
  -1  15   7       69.32       68.06     66.92 o 
   0  15   7       12.64      -22.44     62.74 o 
   1  15   7       24.31       21.29     34.36 o 
   2  15   7        4.69       -0.55     34.77 o 
  -7  16   7        3.41       14.60     35.06 o 
  -6  16   7        5.88      -19.92     41.17 o 
  -5  16   7       12.15      -32.67     74.53 o 
  -4  16   7       29.27        2.09     35.07 o 
  -3  16   7       67.71        9.85     35.35 o 
  -2  16   7        2.08       44.27     66.50 o 
  -1  16   7       18.47      -53.77     64.09 o 
   0  16   7        4.12      -33.26     65.70 o 
   1  16   7        0.10      -27.98     68.49 o 
  -4  17   7        0.66        5.65     39.87 o 
  -3  17   7        2.41       -2.91     35.87 o 
  -2  17   7        2.38      -64.82     67.72 o 
 -14   0   8      313.15      326.57     60.17 o 
 -13   0   8      692.02      553.67     72.12 o 
 -12   0   8      434.55      445.31     63.87 o 
 -11   0   8      889.28      915.39     84.24 o 
 -10   0   8      345.50      326.73     50.91 o 
  -9   0   8      322.19      254.26     44.43 o 
  -8   0   8     1713.87     1588.78    112.39 o 
  -7   0   8      188.55      113.30     33.56 o 
  -6   0   8     2750.17     2902.98    179.63 o 
  -5   0   8      446.54      547.01     58.18 o 
  -4   0   8      167.77      220.16     25.58 o 
  -3   0   8     1933.64     2122.75     97.60 o 
  -2   0   8        6.62       -2.88     14.56 o 
  -1   0   8     3246.41     3218.94    189.19 o 
   0   0   8     2097.59     2166.20    105.49 o 
   1   0   8       63.71       60.36     27.05 o 
   2   0   8     1956.92     1476.44    198.41 o 
   3   0   8        6.72      -30.12     24.30 o 
   4   0   8      272.96      245.81     37.83 o 
   5   0   8        4.70       48.11     31.62 o 
   6   0   8      291.91      234.84     42.39 o 
   7   0   8      764.56      590.75     57.39 o 
   8   0   8      475.71      445.29     53.45 o 
 -14   1   8        7.18      -28.25     25.90 o 
 -13   1   8        0.12       19.34     26.57 o 
 -12   1   8        8.69       56.56     52.59 o 
 -11   1   8        6.24       65.68     25.47 o 
 -10   1   8       31.91       59.69     23.96 o 
  -9   1   8       60.08       82.30     24.06 o 
  -8   1   8      249.89      342.95     34.44 o 
  -7   1   8        0.70       71.14     30.57 o 
  -6   1   8        3.06      149.56     69.55 o 
  -5   1   8      269.88      310.47     31.58 o 
  -4   1   8      241.19      197.96     19.13 o 
  -3   1   8      134.87      217.76     27.26 o 
  -2   1   8      232.61      242.30     16.03 o 
  -1   1   8      273.21      336.85     39.49 o 
   0   1   8      413.46      596.98     43.40 o 
   1   1   8      362.05      460.31     52.99 o 
   2   1   8      404.73      464.46     42.74 o 
   3   1   8       72.78       54.94     19.44 o 
   4   1   8        9.27       -8.92     18.52 o 
   5   1   8       92.05       54.09     22.54 o 
   6   1   8       97.92       77.28     28.68 o 
   7   1   8       21.87       28.73     23.79 o 
   8   1   8       46.55       37.56     25.27 o 
 -14   2   8      206.50      212.87     37.25 o 
 -13   2   8      171.85      152.75     32.94 o 
 -12   2   8      542.29      531.54     58.44 o 
 -11   2   8      743.71      711.33     53.87 o 
 -10   2   8      276.38      201.92     30.90 o 
  -9   2   8      193.82      158.81     27.31 o 
  -8   2   8     1142.89     1141.80     63.77 o 
  -7   2   8     1692.16     1679.37     82.41 o 
  -6   2   8      401.27      381.91     35.03 o 
  -5   2   8      208.92      239.68     29.19 o 
  -4   2   8      141.38      185.50     21.92 o 
  -3   2   8      656.98      670.28     32.15 o 
  -2   2   8      166.89      174.58     16.47 o 
  -1   2   8      510.04      563.98     30.66 o 
   0   2   8     1748.61     1744.27     63.28 o 
   1   2   8     2501.21     2716.06    103.81 o 
   2   2   8      646.87      681.78     38.33 o 
   3   2   8      149.90      167.06     23.20 o 
   4   2   8        4.10      -18.89     18.96 o 
   5   2   8       11.67       -2.61     20.75 o 
   6   2   8       11.08       -9.98     21.21 o 
   7   2   8       68.03       96.37     25.91 o 
   8   2   8      311.31      246.46     31.75 o 
 -14   3   8        0.25       -9.32     39.21 o 
 -13   3   8        1.56       -4.94     25.64 o 
 -12   3   8       22.74      108.93     30.25 o 
 -11   3   8       14.11       45.06     25.58 o 
 -10   3   8      112.75       73.12     25.75 o 
  -9   3   8      118.58       70.52     24.05 o 
  -8   3   8       70.12      132.03     26.65 o 
  -7   3   8      408.05      471.96     85.30 o 
  -6   3   8      240.54      239.50     45.60 o 
  -5   3   8      266.85      284.18     21.25 o 
  -4   3   8       20.00       33.80     13.94 o 
  -3   3   8       10.42        1.36     15.71 o 
  -2   3   8     1555.41     1466.93     51.22 o 
  -1   3   8      420.27      445.18     27.66 o 
   0   3   8      241.55      319.24     28.64 o 
   1   3   8      992.04     1077.96     55.87 o 
   2   3   8       11.96      -15.93     16.78 o 
   3   3   8       88.40       60.20     19.76 o 
   4   3   8       20.20       35.16     20.46 o 
   5   3   8       72.17       51.60     22.49 o 
   6   3   8       93.38       77.11     24.07 o 
   7   3   8       39.81       41.54     24.15 o 
 -14   4   8      188.97      169.02     54.44 o 
 -13   4   8      127.61      162.75     35.18 o 
 -12   4   8      419.79      364.11     41.13 o 
 -11   4   8       60.56       86.70     27.73 o 
 -10   4   8       68.38       49.83     54.51 o 
  -9   4   8      161.07      146.61     27.33 o 
  -8   4   8      216.44      198.65     37.27 o 
  -7   4   8     2881.83     3017.48    131.98 o 
  -6   4   8       15.11        6.24     15.88 o 
  -5   4   8      601.48      650.50     32.80 o 
  -4   4   8     1347.06     1406.56     51.47 o 
  -3   4   8      112.66      130.14     18.81 o 
  -2   4   8      242.06      232.79     25.62 o 
  -1   4   8       89.54      114.88     18.27 o 
   0   4   8      760.36      755.79     43.43 o 
   1   4   8     1103.66     1172.93     68.38 o 
   2   4   8        5.46        8.08     17.51 o 
   3   4   8      931.62      973.24     99.68 o 
   4   4   8       52.89       58.11     21.42 o 
   5   4   8        7.48      -14.71     20.15 o 
   6   4   8      179.46      175.94     26.87 o 
   7   4   8      205.11      205.17     29.49 o 
 -13   5   8       36.05       98.78     31.29 o 
 -12   5   8       63.57       71.44     28.75 o 
 -11   5   8      101.62      115.96     29.41 o 
 -10   5   8      270.74      275.69     40.33 o 
  -9   5   8      244.85      227.82     34.60 o 
  -8   5   8       46.64       75.54     24.35 o 
  -7   5   8       62.09       66.60     22.53 o 
  -6   5   8      228.13      187.28     23.80 o 
  -5   5   8      146.06      131.58     17.34 o 
  -4   5   8      393.86      456.79     43.98 o 
  -3   5   8       40.04       37.02     16.02 o 
  -2   5   8      432.53      469.89     29.58 o 
  -1   5   8      608.90      642.95     34.32 o 
   0   5   8      325.88      393.09     27.72 o 
   1   5   8        0.88       -2.52     16.83 o 
   2   5   8       23.90       -7.66     17.38 o 
   3   5   8      617.68      608.89     72.72 o 
   4   5   8      177.25      230.56     35.78 o 
   5   5   8       44.32       63.27     22.19 o 
   6   5   8      272.82      243.40     34.66 o 
   7   5   8       88.85       65.40     29.59 o 
 -13   6   8      299.20      310.60     79.53 o 
 -12   6   8       70.52       52.49     28.71 o 
 -11   6   8       47.71       58.15     27.06 o 
 -10   6   8        0.62        9.70     23.62 o 
  -9   6   8       15.63       -5.26     21.92 o 
  -8   6   8       51.84       63.82     23.38 o 
  -7   6   8      114.22       97.34     24.56 o 
  -6   6   8      677.76      668.85     33.51 o 
  -5   6   8     1006.85     1047.87     42.69 o 
  -4   6   8     1389.19     1411.94     52.94 o 
  -3   6   8       97.68       71.37     18.04 o 
  -2   6   8       33.32       15.26     14.42 o 
  -1   6   8        1.19       -8.28     10.00 o 
   0   6   8       54.67       64.70     20.66 o 
   1   6   8       21.58       30.37     17.95 o 
   2   6   8      286.92      334.86     27.18 o 
   3   6   8      263.71      274.29     26.91 o 
   4   6   8      284.01      258.97     32.87 o 
   5   6   8       16.54       13.47     25.18 o 
   6   6   8       52.45       52.50     28.98 o 
   7   6   8      186.98      174.05     34.47 o 
 -13   7   8       14.57      -22.50     27.16 o 
 -12   7   8       31.73       22.84     27.61 o 
 -11   7   8      260.61      277.05     37.26 o 
 -10   7   8      225.25      319.94     38.11 o 
  -9   7   8      406.13      501.01     44.22 o 
  -8   7   8      823.43      866.29     76.66 o 
  -7   7   8        3.76        9.14     17.84 o 
  -6   7   8      115.35      104.90     17.68 o 
  -5   7   8        1.48        0.22     16.65 o 
  -4   7   8      358.78      397.09     31.65 o 
  -3   7   8      432.31      430.89     28.89 o 
  -2   7   8       23.54      -22.97     15.32 o 
  -1   7   8      878.85      999.83     44.16 o 
   0   7   8      946.51     1076.66     54.12 o 
   1   7   8       14.45      -14.00     19.08 o 
   2   7   8      254.92      273.50     31.10 o 
   3   7   8      192.75      220.26     30.94 o 
   4   7   8      568.39      564.88     44.12 o 
   5   7   8      150.69      154.60     31.23 o 
   6   7   8       11.31       -5.68     26.83 o 
 -12   8   8       13.73       -6.23     21.46 o 
 -11   8   8        5.67       12.04     15.79 o 
 -10   8   8       79.79       46.11     68.44 o 
  -9   8   8       50.85       33.87     22.87 o 
  -8   8   8        0.37       16.83     19.97 o 
  -7   8   8       14.46        4.29     15.31 o 
  -6   8   8      587.06      636.94     72.53 o 
  -5   8   8      506.08      533.56     31.87 o 
  -4   8   8       30.66       30.29     17.11 o 
  -3   8   8      116.29      130.85     23.09 o 
  -2   8   8        0.55      -23.74     15.82 o 
  -1   8   8        9.62        4.51     20.55 o 
   0   8   8       30.25       55.86     28.98 o 
   1   8   8      103.45       91.49     29.78 o 
   2   8   8      507.61      535.11     40.86 o 
   3   8   8       28.11        6.59     24.17 o 
   4   8   8       26.67       28.90     23.54 o 
   5   8   8       57.82       71.84     29.49 o 
   6   8   8       50.20       10.93     28.33 o 
 -12   9   8      160.15      164.26     35.30 o 
 -11   9   8      302.03      284.02     56.97 o 
 -10   9   8      117.04       76.66     27.64 o 
  -9   9   8      364.25      373.70     39.01 o 
  -8   9   8      286.95      326.83     31.73 o 
  -7   9   8      169.38      108.92     29.07 o 
  -6   9   8      130.32       86.75     34.62 o 
  -5   9   8       18.70       33.12     17.23 o 
  -4   9   8      281.57      318.77     37.64 o 
  -3   9   8     1151.49     1309.42     57.06 o 
  -2   9   8      201.50      284.50     33.31 o 
  -1   9   8      256.13      340.28     42.28 o 
   0   9   8       88.63      117.69     33.87 o 
   1   9   8        1.97      -12.10     26.28 o 
   2   9   8       55.28       81.40     32.51 o 
   3   9   8       71.49       49.76     26.62 o 
   4   9   8      219.24      290.68     78.56 o 
   5   9   8      625.56      678.25     51.77 o 
   6   9   8       94.72       70.28     31.40 o 
 -12  10   8       39.04       39.71     44.51 o 
 -11  10   8        5.58        3.21     25.90 o 
 -10  10   8        0.07      -29.77     22.86 o 
  -9  10   8        0.75       -8.11     21.66 o 
  -8  10   8      100.01       89.39     20.05 o 
  -7  10   8      102.13       56.29     18.71 o 
  -6  10   8      117.26      124.44     29.71 o 
  -5  10   8      112.97      101.09     19.08 o 
  -4  10   8        0.12       24.53     19.10 o 
  -3  10   8       33.91        7.46     22.18 o 
  -2  10   8      149.35      199.96     30.72 o 
  -1  10   8      131.66      115.18     39.90 o 
   0  10   8        4.59       -3.73     28.87 o 
   1  10   8       85.52       69.44     33.71 o 
   2  10   8       27.75       55.46     31.20 o 
   3  10   8       55.10       64.30     27.95 o 
   4  10   8       19.53       10.07     24.64 o 
   5  10   8        2.61       15.90     28.34 o 
 -11  11   8       90.11       94.97     44.82 o 
 -10  11   8      275.14      242.45     50.10 o 
  -9  11   8      204.59      228.03     24.86 o 
  -8  11   8      130.17       89.90     20.29 o 
  -7  11   8       89.25       81.67     29.07 o 
  -6  11   8        4.61      -15.90     19.80 o 
  -5  11   8      270.52      298.77     58.11 o 
  -4  11   8      277.14      310.89     43.37 o 
  -3  11   8      127.16      153.50     41.57 o 
  -2  11   8      925.39     1046.77     66.13 o 
  -1  11   8       97.94      116.38     35.45 o 
   0  11   8       54.86       97.27     33.21 o 
   1  11   8       17.31       20.69     32.45 o 
   2  11   8      122.68      107.04     33.94 o 
   3  11   8      304.37      276.35     49.93 o 
   4  11   8      140.26      120.75     31.60 o 
  -9  12   8        1.39       19.47     28.36 o 
  -8  12   8       33.82       40.80     29.58 o 
  -7  12   8        1.18      -30.03     20.02 o 
  -6  12   8       10.65      -11.56     22.92 o 
  -5  12   8        9.61       57.16     26.19 o 
  -4  12   8       47.11       21.06     32.25 o 
  -3  12   8       45.40       43.40     26.07 o 
  -2  12   8        0.28       37.43     24.57 o 
  -1  12   8        1.47      -34.38     22.92 o 
   0  12   8        2.28        9.45     30.80 o 
   1  12   8        4.14      -15.81     45.86 o 
   2  12   8       19.27        7.02     42.00 o 
   3  12   8        1.05      -23.86     32.67 o 
   4  12   8       72.93       47.82     29.64 o 
  -9  13   8       38.96       31.72     31.29 o 
  -8  13   8       56.35       70.65     37.03 o 
  -7  13   8       62.53       53.92     32.79 o 
  -6  13   8        1.09      -40.94     27.29 o 
  -5  13   8      116.59      137.28     33.75 o 
  -4  13   8      269.53      346.49     37.90 o 
  -3  13   8      191.72      277.53     35.31 o 
  -2  13   8      343.54      435.68     41.54 o 
  -1  13   8       45.12       72.21     34.81 o 
   0  13   8        0.54      -34.35     22.90 o 
   1  13   8       16.94       -9.97     31.86 o 
   2  13   8        0.68       18.20     43.34 o 
   3  13   8       60.71      106.59     50.99 o 
  -8  14   8        9.99      -29.54     29.15 o 
  -7  14   8        2.14      -42.08     28.05 o 
  -6  14   8       69.59       43.79     37.69 o 
  -5  14   8       14.73        9.13     33.18 o 
  -4  14   8        0.73      -26.94     32.17 o 
  -3  14   8        8.58      -25.99     34.30 o 
  -2  14   8        3.22       19.69     32.83 o 
  -1  14   8       32.79       96.86     37.43 o 
   0  14   8       15.42       68.11     35.56 o 
   1  14   8        0.69       -4.46     61.70 o 
   2  14   8       78.90      113.02     42.25 o 
  -7  15   8       55.66       44.31     36.46 o 
  -6  15   8        0.10       23.38     36.01 o 
  -5  15   8        9.05      -52.02     51.56 o 
  -4  15   8       48.82       42.16     38.54 o 
  -3  15   8      128.35      128.78     43.32 o 
  -2  15   8       33.06      -53.98     66.07 o 
  -1  15   8       84.10       29.50     69.23 o 
   0  15   8        5.86      -34.91     66.98 o 
 -13   1   9      247.03      279.57     41.77 o 
 -12   1   9      292.06      311.70     39.85 o 
 -11   1   9      437.98      509.24     70.99 o 
 -10   1   9      408.37      353.83     39.89 o 
  -9   1   9      135.30       93.36     26.18 o 
  -8   1   9      317.21      283.62    107.36 o 
  -7   1   9        4.21       30.15     21.47 o 
  -6   1   9      872.67      880.84     75.73 o 
  -5   1   9     1326.58     1283.46     56.06 o 
  -4   1   9      431.41      502.36     34.80 o 
  -3   1   9       41.28       43.40     15.99 o 
  -2   1   9      244.91      228.95     19.91 o 
  -1   1   9       59.48       35.84     17.25 o 
   0   1   9      447.02      456.70     39.03 o 
   1   1   9       46.18       95.80     20.75 o 
   2   1   9      852.83      742.59     62.72 o 
   3   1   9      904.06      836.73     71.43 o 
   4   1   9      230.21      273.29     29.47 o 
   5   1   9       24.36       20.40     24.16 o 
   6   1   9       15.19        6.25     24.47 o 
 -13   2   9       51.50       53.86     34.37 o 
 -12   2   9        3.41       87.16     57.25 o 
 -11   2   9        0.14       20.95     25.20 o 
 -10   2   9        4.25       26.96     24.36 o 
  -9   2   9      316.88      306.16     51.09 o 
  -8   2   9      440.10      374.38     38.35 o 
  -7   2   9      783.06      641.41     47.53 o 
  -6   2   9      229.99      268.18     32.61 o 
  -5   2   9        0.02       67.87     18.52 o 
  -4   2   9      485.91      510.38     35.80 o 
  -3   2   9       53.52       93.02     17.35 o 
  -2   2   9        1.63       -0.79     18.43 o 
  -1   2   9      325.57      321.61     25.68 o 
   0   2   9       71.15       83.16     19.42 o 
   1   2   9      578.25      582.83     37.41 o 
   2   2   9        4.30       64.82     20.73 o 
   3   2   9       12.97       68.95     21.10 o 
   4   2   9      107.88       92.06     23.83 o 
   5   2   9       89.16      121.07     27.63 o 
   6   2   9       11.28       27.56     25.27 o 
 -13   3   9      207.58      196.62     37.43 o 
 -12   3   9      357.39      360.12     42.69 o 
 -11   3   9      266.45      196.53     33.30 o 
 -10   3   9      116.14      108.33     29.32 o 
  -9   3   9       15.10       33.19     24.08 o 
  -8   3   9      120.83       72.52     23.95 o 
  -7   3   9      575.22      557.76     44.83 o 
  -6   3   9      469.46      483.36     42.46 o 
  -5   3   9      738.40      772.56     47.65 o 
  -4   3   9      565.80      646.48     53.56 o 
  -3   3   9      218.99      267.36     31.86 o 
  -2   3   9      284.96      291.61     24.86 o 
  -1   3   9       14.02       44.16     18.33 o 
   0   3   9       28.11      108.42     44.86 o 
   1   3   9      203.96      148.29     31.50 o 
   2   3   9      317.68      340.44     31.11 o 
   3   3   9      451.44      329.30     49.07 o 
   4   3   9      547.04      614.28     39.75 o 
   5   3   9       28.17        1.06     23.68 o 
   6   3   9      195.85      166.02     29.45 o 
 -13   4   9        3.93      -46.77     49.29 o 
 -12   4   9       35.81       42.35     29.34 o 
 -11   4   9       24.71      -10.57     25.22 o 
 -10   4   9      109.26       94.55     29.09 o 
  -9   4   9      682.70      606.04     49.32 o 
  -8   4   9     1034.82      956.89     59.11 o 
  -7   4   9      127.60      100.61     25.27 o 
  -6   4   9      117.03      113.59     20.75 o 
  -5   4   9      202.79      212.12     25.02 o 
  -4   4   9      264.62      261.56     37.84 o 
  -3   4   9       30.80      -14.49     17.45 o 
  -2   4   9       54.56       52.58     17.44 o 
  -1   4   9      519.43      555.87     54.90 o 
   0   4   9      981.64     1073.68     48.11 o 
   1   4   9        7.04       39.70     19.52 o 
   2   4   9        2.55       -0.41     19.32 o 
   3   4   9      238.61      244.63     27.33 o 
   4   4   9      135.44      119.83     25.48 o 
   5   4   9        0.60       22.08     23.39 o 
   6   4   9        1.54       -0.95     28.33 o 
 -13   5   9       54.70       70.73     32.26 o 
 -12   5   9      365.91      260.65     38.31 o 
 -11   5   9      420.39      445.16     45.71 o 
 -10   5   9       64.26       61.62     29.38 o 
  -9   5   9        2.25       10.00     23.59 o 
  -8   5   9       35.99       81.04     25.61 o 
  -7   5   9      636.58      627.59     76.40 o 
  -6   5   9       99.94       46.45     16.08 o 
  -5   5   9      109.65      105.44     18.19 o 
  -4   5   9      667.10      709.09     37.47 o 
  -3   5   9      790.99      751.12     43.35 o 
  -2   5   9       52.12        7.71     24.27 o 
  -1   5   9       14.83       19.95     20.71 o 
   0   5   9       17.48       25.40     14.04 o 
   1   5   9      931.59      988.38     46.79 o 
   2   5   9       20.21       34.10     20.41 o 
   3   5   9       63.84       96.88     23.65 o 
   4   5   9       12.48       11.97     21.66 o 
   5   5   9       51.38       19.07     27.77 o 
   6   5   9       21.34       28.41     30.39 o 
 -13   6   9       11.86      -13.93     28.62 o 
 -12   6   9       25.05       29.02     28.23 o 
 -11   6   9       12.28       -3.54     25.01 o 
 -10   6   9       19.03       12.50     25.41 o 
  -9   6   9      131.99      154.26     30.91 o 
  -8   6   9      417.59      424.80     40.43 o 
  -7   6   9      667.53      618.45    123.07 o 
  -6   6   9        1.41       11.77     25.47 o 
  -5   6   9      239.34      202.02     21.36 o 
  -4   6   9      210.72      219.45     26.68 o 
  -3   6   9      148.41      196.20     22.76 o 
  -2   6   9       12.69       57.09     22.18 o 
  -1   6   9        2.34       14.59     26.21 o 
   0   6   9      210.96      182.72     27.25 o 
   1   6   9      248.92      288.83     27.30 o 
   2   6   9       38.92       25.79     20.91 o 
   3   6   9       86.57       48.16     26.21 o 
   4   6   9      194.20       74.16     56.33 o 
   5   6   9      198.38      206.52     34.84 o 
 -12   7   9      168.36      136.48     34.03 o 
 -11   7   9      139.59      118.03     30.85 o 
 -10   7   9       68.86       62.35     26.88 o 
  -9   7   9       67.01       20.31     24.49 o 
  -8   7   9       31.18       28.30     24.74 o 
  -7   7   9       32.08       54.46     19.78 o 
  -6   7   9      356.32      367.08     27.41 o 
  -5   7   9      530.89      535.51     41.26 o 
  -4   7   9      994.23     1056.30     57.81 o 
  -3   7   9      188.21      239.64     26.87 o 
  -2   7   9      180.75      181.70     27.36 o 
  -1   7   9       19.80       -3.66     24.77 o 
   0   7   9       86.67       61.23     24.35 o 
   1   7   9       44.27       38.71     28.79 o 
   2   7   9      353.21      340.08     41.40 o 
   3   7   9      162.11      219.25     35.51 o 
   4   7   9       89.29       83.92     25.24 o 
   5   7   9        0.85        6.08     27.93 o 
 -12   8   9       56.14       24.87     29.03 o 
 -11   8   9      169.68      209.99     35.91 o 
 -10   8   9       95.52       81.96     28.67 o 
  -9   8   9      207.17      217.05     33.85 o 
  -8   8   9      470.61      459.07     87.55 o 
  -7   8   9      474.05      443.46     42.57 o 
  -6   8   9       17.18        0.08     16.71 o 
  -5   8   9       36.79       28.79     18.18 o 
  -4   8   9        0.45        4.68     17.69 o 
  -3   8   9      480.38      563.35     37.19 o 
  -2   8   9      362.67      523.97     35.21 o 
  -1   8   9      363.16      422.44     67.36 o 
   0   8   9      331.94      463.13     69.52 o 
   1   8   9      209.80      259.00     39.07 o 
   2   8   9       27.10       32.91     25.53 o 
   3   8   9       46.78      104.61     28.76 o 
   4   8   9       12.08       36.29     27.82 o 
   5   8   9       63.36       27.76     30.14 o 
 -11   9   9       32.37       12.05     19.90 o 
 -10   9   9       42.86        5.15     18.91 o 
  -9   9   9        4.09      -23.39     22.62 o 
  -8   9   9        3.58       -8.93     28.23 o 
  -7   9   9       50.04       36.22     21.99 o 
  -6   9   9        4.75       -6.72     16.95 o 
  -5   9   9       43.41       37.41     21.63 o 
  -4   9   9       16.64        8.80     17.93 o 
  -3   9   9       96.91       89.14     28.48 o 
  -2   9   9       32.60       28.89     24.40 o 
  -1   9   9       30.84        2.31     30.52 o 
   0   9   9      234.57      281.63     61.00 o 
   1   9   9        1.27       55.62     45.83 o 
   2   9   9       86.33      105.34     35.93 o 
   3   9   9        4.14      -37.11     25.13 o 
   4   9   9        1.22       -8.90     27.26 o 
 -11  10   9       22.31        2.25     29.87 o 
 -10  10   9       96.82       43.73     28.76 o 
  -9  10   9      110.91      106.29     23.55 o 
  -8  10   9      294.00      289.30     29.65 o 
  -7  10   9       47.76        9.59     17.63 o 
  -6  10   9       96.22       69.95     32.45 o 
  -5  10   9        5.71        5.37     22.95 o 
  -4  10   9       42.47       27.23     24.13 o 
  -3  10   9      110.85      172.16     47.87 o 
  -2  10   9      274.55      419.39     76.87 o 
  -1  10   9      348.05      493.36     53.08 o 
   0  10   9      174.85      190.39     52.37 o 
   1  10   9       34.59      160.59     53.88 o 
   2  10   9        2.98       -3.05     30.59 o 
   3  10   9       15.24       34.74     33.95 o 
 -10  11   9        0.92       -8.47     65.90 o 
  -9  11   9        2.18      -32.33     21.55 o 
  -8  11   9        0.02      -30.29     40.37 o 
  -7  11   9       22.10      -11.83     22.04 o 
  -6  11   9       28.66       31.35     23.97 o 
  -5  11   9        0.91        9.65     16.85 o 
  -4  11   9       57.88      105.97     28.24 o 
  -3  11   9        2.47       -8.84     23.83 o 
  -2  11   9        1.02        6.74     25.92 o 
  -1  11   9        4.85      -17.27     43.97 o 
   0  11   9       37.14       24.99     34.20 o 
   1  11   9       40.29       66.62     47.72 o 
   2  11   9       12.01        5.39     31.77 o 
   3  11   9        8.72        9.74     35.11 o 
  -9  12   9      146.78       41.82     35.22 o 
  -8  12   9       36.62        9.91     29.17 o 
  -7  12   9       44.28       75.98     30.83 o 
  -6  12   9      109.72       91.83     28.70 o 
  -5  12   9       30.01       17.09     26.83 o 
  -4  12   9       92.38      100.06     29.75 o 
  -3  12   9       51.36       75.91     37.24 o 
  -2  12   9      257.88      376.12     49.52 o 
  -1  12   9      206.49      227.71     43.41 o 
   0  12   9       12.97       24.75     43.96 o 
   1  12   9        3.23        3.58     42.42 o 
   2  12   9        4.23      -29.07     45.98 o 
  -8  13   9       50.76       32.10     44.62 o 
  -7  13   9        6.16        3.28     38.67 o 
  -6  13   9       22.80       -0.14     35.16 o 
  -5  13   9       23.95       41.58     27.82 o 
  -4  13   9        3.88       -4.50     26.08 o 
  -3  13   9       35.40       36.23     27.46 o 
  -2  13   9        7.54       37.24     26.93 o 
  -1  13   9        0.39       -3.11     34.03 o 
   0  13   9       45.84       56.14     50.34 o 
   1  13   9        3.55       29.58     45.92 o 
  -6  14   9       34.44      -13.94     32.09 o 
  -5  14   9       13.97        2.73     35.89 o 
  -4  14   9        0.86      -10.33     36.54 o 
  -3  14   9       13.76       -0.22     32.55 o 
  -2  14   9      112.04      124.56     40.37 o 
  -1  14   9       99.76      115.45     41.68 o 
 -13   0  10       37.27      -21.64     38.75 o 
 -12   0  10      290.45      283.72     59.25 o 
 -11   0  10       33.40       20.03     39.91 o 
 -10   0  10      241.55      262.50     51.68 o 
  -9   0  10      598.09      652.43     75.27 o 
  -8   0  10      157.38      111.47     39.44 o 
  -7   0  10       33.50       -9.19     31.46 o 
  -6   0  10      356.72      434.27     60.92 o 
  -5   0  10     1396.29     1310.60    104.17 o 
  -4   0  10     2013.01     1840.81    132.27 o 
  -3   0  10      279.20      306.07     56.71 o 
  -2   0  10       93.86      185.10     49.43 o 
  -1   0  10       24.29       42.10     27.90 o 
   0   0  10      101.86      116.73     39.55 o 
   1   0  10      107.21       76.30     75.75 o 
   2   0  10      549.22      527.19     64.24 o 
   3   0  10      866.57      871.79    189.29 o 
   4   0  10      816.86      727.09    127.73 o 
   5   0  10       62.23       16.77     37.21 o 
 -13   1  10        3.56       -7.77     29.42 o 
 -12   1  10        7.56       -3.48     27.58 o 
 -11   1  10        1.25      -10.35     30.57 o 
 -10   1  10       12.84       28.43     25.51 o 
  -9   1  10      214.21      198.26     31.89 o 
  -8   1  10        4.72        6.56     22.62 o 
  -7   1  10       77.26       47.38     24.73 o 
  -6   1  10       31.11       11.09     17.95 o 
  -5   1  10       35.01       50.50     33.09 o 
  -4   1  10       26.39      130.77     30.38 o 
  -3   1  10        2.21       15.13     28.08 o 
  -2   1  10      239.12      176.69     36.03 o 
  -1   1  10      167.01      154.33     27.32 o 
   0   1  10        5.47        1.55     19.49 o 
   1   1  10        1.87       -6.75     20.05 o 
   2   1  10       40.69       68.30     20.88 o 
   3   1  10        0.74       29.57     23.19 o 
   4   1  10       30.90       74.63     25.68 o 
   5   1  10       17.30      -12.21     25.74 o 
 -13   2  10       85.74       60.75     33.46 o 
 -12   2  10      196.57      185.06     36.85 o 
 -11   2  10      298.07      251.64     38.18 o 
 -10   2  10      147.69      146.48     32.19 o 
  -9   2  10      133.45      163.11     32.22 o 
  -8   2  10       27.54       -3.26     23.75 o 
  -7   2  10       62.79       35.04     24.14 o 
  -6   2  10       89.92       62.76     19.88 o 
  -5   2  10      545.18      611.63     38.79 o 
  -4   2  10      944.19     1026.63     51.58 o 
  -3   2  10      822.06      838.16     61.35 o 
  -2   2  10       79.10       98.03     24.89 o 
  -1   2  10        4.88       31.23     22.64 o 
   0   2  10       79.96       84.08     21.62 o 
   1   2  10       26.93       43.39     21.35 o 
   2   2  10      190.00      164.26     25.42 o 
   3   2  10      173.55      163.94     26.71 o 
   4   2  10      219.08      252.42     35.38 o 
   5   2  10      192.38      177.49     31.27 o 
 -12   3  10        5.83      -37.34     26.79 o 
 -11   3  10        0.23      -17.25     28.17 o 
 -10   3  10       32.86       26.16     26.33 o 
  -9   3  10      163.73      165.56     32.83 o 
  -8   3  10      203.02      195.37     32.69 o 
  -7   3  10      316.93      335.24     30.15 o 
  -6   3  10      119.44       85.66     21.31 o 
  -5   3  10       12.80       11.41     18.94 o 
  -4   3  10       57.41       32.20     20.77 o 
  -3   3  10       13.13       27.78     21.09 o 
  -2   3  10      111.13      148.52     26.24 o 
  -1   3  10       80.92       87.84     25.30 o 
   0   3  10       24.31       30.99     23.26 o 
   1   3  10       49.09       55.91     22.01 o 
   2   3  10       51.47       63.36     23.15 o 
   3   3  10        0.02       25.04     23.84 o 
   4   3  10       54.79       47.01     25.89 o 
 -12   4  10      100.39       99.54     31.82 o 
 -11   4  10      423.70      415.96     78.84 o 
 -10   4  10      198.71      217.10     34.90 o 
  -9   4  10       36.25       34.46     26.13 o 
  -8   4  10      280.47      214.98     33.47 o 
  -7   4  10        4.59       20.21     18.28 o 
  -6   4  10       37.16       19.43     19.22 o 
  -5   4  10      380.71      350.78     44.20 o 
  -4   4  10      228.54      298.22     32.28 o 
  -3   4  10      378.08      508.66     39.27 o 
  -2   4  10      136.75      154.40     26.56 o 
  -1   4  10       65.39       76.43     25.60 o 
   0   4  10       27.12       34.50     23.69 o 
   1   4  10        8.34       -4.44     19.25 o 
   2   4  10       65.82       68.84     23.52 o 
   3   4  10      249.65      263.61     30.21 o 
   4   4  10       64.11       45.84     26.23 o 
 -12   5  10        0.25       -8.88     28.79 o 
 -11   5  10        0.80       21.78     29.04 o 
 -10   5  10       23.26       19.10     25.79 o 
  -9   5  10       31.45       56.45     27.21 o 
  -8   5  10      415.17      397.02     41.67 o 
  -7   5  10      105.56       91.86     20.78 o 
  -6   5  10      183.36      149.47     32.73 o 
  -5   5  10       80.95       75.43     22.33 o 
  -4   5  10        6.40        9.52     20.45 o 
  -3   5  10       37.90       35.27     18.55 o 
  -2   5  10       21.11       15.38     21.97 o 
  -1   5  10      124.47      155.95     31.92 o 
   0   5  10      110.02      154.28     28.70 o 
   1   5  10        1.03      -32.44     23.18 o 
   2   5  10       15.77       14.57     22.07 o 
   3   5  10        5.54       36.52     23.80 o 
   4   5  10        0.29      -28.20     21.81 o 
 -12   6  10      177.73      148.28     35.67 o 
 -11   6  10      125.51       92.78     31.52 o 
 -10   6  10      178.50      144.86     32.92 o 
  -9   6  10       17.31       -3.49     25.07 o 
  -8   6  10       28.40       31.88     20.11 o 
  -7   6  10       89.74       47.94     20.62 o 
  -6   6  10       86.44       40.97     23.51 o 
  -5   6  10      183.02      179.20     27.03 o 
  -4   6  10      263.44      265.09     30.82 o 
  -3   6  10       52.31       73.75     24.32 o 
  -2   6  10      136.56      138.38     26.51 o 
  -1   6  10        0.85        1.62     22.82 o 
   0   6  10        2.21      -12.79     18.10 o 
   1   6  10       96.14       84.95     30.32 o 
   2   6  10       33.01       39.76     36.86 o 
   3   6  10      171.21      192.42     34.20 o 
   4   6  10       60.37       49.92     29.83 o 
 -11   7  10        1.78      -38.76     25.84 o 
 -10   7  10        3.29      -29.15     44.53 o 
  -9   7  10      131.42      104.75     31.06 o 
  -8   7  10      110.72      163.04     25.57 o 
  -7   7  10      176.52      161.19     25.59 o 
  -6   7  10       78.90       65.90     22.31 o 
  -5   7  10        8.83       -5.48     19.77 o 
  -4   7  10       11.76       -1.67     13.55 o 
  -3   7  10       40.23       10.69     22.47 o 
  -2   7  10      240.73      223.86     37.24 o 
  -1   7  10      327.32      363.14     66.30 o 
   0   7  10      264.91      323.58     42.74 o 
   1   7  10       17.00        7.46     32.79 o 
   2   7  10       59.64       54.36     35.52 o 
   3   7  10       21.70      -26.91     33.47 o 
 -11   8  10       85.40       44.78     30.48 o 
 -10   8  10       66.09       56.71     29.39 o 
  -9   8  10       72.16       24.04     21.16 o 
  -8   8  10      127.06       85.26     22.31 o 
  -7   8  10        0.65      -11.76     18.82 o 
  -6   8  10       66.45       37.39     22.28 o 
  -5   8  10        2.17        3.18     21.94 o 
  -4   8  10       53.89       55.96     21.17 o 
  -3   8  10      109.87      109.22     23.35 o 
  -2   8  10       94.04      116.83     49.81 o 
  -1   8  10        7.82       -8.19     42.86 o 
   0   8  10      147.55      158.65     36.78 o 
   1   8  10       17.80       64.21     34.01 o 
   2   8  10       98.74       63.62     36.69 o 
   3   8  10        1.48       20.27     51.16 o 
 -10   9  10        0.40       -6.43     21.57 o 
  -9   9  10       41.23       27.85     21.89 o 
  -8   9  10      230.87      261.87     37.92 o 
  -7   9  10      451.23      493.68     96.19 o 
  -6   9  10      111.25      119.89     26.14 o 
  -5   9  10       13.08       -5.66     22.70 o 
  -4   9  10        9.95      -12.97     23.73 o 
  -3   9  10       79.07      126.76     36.17 o 
  -2   9  10      171.76      227.89     41.38 o 
  -1   9  10      203.48      164.22     55.04 o 
   0   9  10      223.14      317.04     45.23 o 
   1   9  10      438.98      450.36     52.48 o 
   2   9  10       45.16      100.74     37.49 o 
  -9  10  10       12.58      -12.89     20.59 o 
  -8  10  10        1.36      -21.55     23.32 o 
  -7  10  10        7.85       16.82     27.71 o 
  -6  10  10        0.08       15.27     28.22 o 
  -5  10  10        3.84      -12.27     24.02 o 
  -4  10  10       25.47        0.58     24.84 o 
  -3  10  10        0.79      -11.63     25.50 o 
  -2  10  10        1.02       23.76     34.22 o 
  -1  10  10       25.60       11.79     46.48 o 
   0  10  10        3.46       -5.21     45.71 o 
   1  10  10        4.81       64.41     35.58 o 
  -8  11  10      182.20      222.93     37.23 o 
  -7  11  10      139.77       80.82     59.72 o 
  -6  11  10      121.46      170.69     55.70 o 
  -5  11  10       76.67       51.84     37.50 o 
  -4  11  10       17.47      -21.55     24.88 o 
  -3  11  10       17.18       21.77     27.80 o 
  -2  11  10       65.88       66.08     38.05 o 
  -1  11  10      200.77      176.72     57.72 o 
   0  11  10      139.95      105.02     53.40 o 
  -7  12  10        9.40        0.91     29.10 o 
  -6  12  10       30.46       46.37     27.71 o 
  -5  12  10       30.08      114.91     91.72 o 
  -4  12  10       22.33        8.95     28.06 o 
  -3  12  10        1.93      -24.87     27.22 o 
  -2  12  10        0.60       -4.19     36.78 o 
  -1  12  10        4.13       19.73     37.20 o 
 -11   1  11      113.76       96.25     32.92 o 
 -10   1  11      233.86      268.85     38.34 o 
  -9   1  11      151.18      142.11     31.95 o 
  -8   1  11      133.66       93.75     29.71 o 
  -7   1  11      104.91      149.95     31.88 o 
  -6   1  11       71.90       26.39     27.23 o 
  -5   1  11      357.82      305.79     40.01 o 
  -4   1  11      627.19      632.29     54.87 o 
  -3   1  11      336.46      351.30     44.77 o 
  -2   1  11      263.48      394.61     48.14 o 
  -1   1  11      299.52      328.46     45.53 o 
   0   1  11       15.62      -25.73     39.39 o 
   1   1  11       10.92        1.21     26.71 o 
   2   1  11      150.50      190.82     43.55 o 
   3   1  11      283.32      215.94     31.30 o 
 -11   2  11       74.04       83.43     32.18 o 
 -10   2  11        6.59        9.25     27.93 o 
  -9   2  11       15.40       49.72     28.88 o 
  -8   2  11        1.50        6.15     30.20 o 
  -7   2  11       76.51       60.85     37.51 o 
  -6   2  11        9.77      -14.88     25.85 o 
  -5   2  11       14.23       28.99     28.25 o 
  -4   2  11       24.54        5.22     28.43 o 
  -3   2  11       31.94       24.91     30.39 o 
  -2   2  11        9.01        5.48     31.19 o 
  -1   2  11        0.71       35.09     32.01 o 
   0   2  11        5.90       57.43     26.91 o 
   1   2  11       26.37        6.24     27.03 o 
   2   2  11        1.35       -4.35     25.95 o 
   3   2  11        0.95       51.95     27.01 o 
 -11   3  11      135.74      103.82     32.71 o 
 -10   3  11      107.79       87.91     34.78 o 
  -9   3  11      335.94      339.29     41.86 o 
  -8   3  11      149.27      130.78     24.55 o 
  -7   3  11       63.60       58.67     22.24 o 
  -6   3  11        0.51      -18.36     27.61 o 
  -5   3  11      169.02      166.52     35.37 o 
  -4   3  11       83.80       85.05     32.43 o 
  -3   3  11      173.19      146.44     36.29 o 
  -2   3  11      263.72      266.85     55.91 o 
  -1   3  11      259.81      175.06     39.82 o 
   0   3  11      259.18      290.17     35.28 o 
   1   3  11        0.14       -9.09     26.53 o 
   2   3  11       91.91       47.32     28.88 o 
 -11   4  11        0.11       21.87     30.11 o 
 -10   4  11        2.50       60.52     75.52 o 
  -9   4  11       19.37       39.48     29.41 o 
  -8   4  11       13.86       22.47     20.16 o 
  -7   4  11       36.36       44.70     21.87 o 
  -6   4  11       77.35       51.29     22.88 o 
  -5   4  11      134.77      114.25     26.11 o 
  -4   4  11      190.89      124.98     37.38 o 
  -3   4  11        1.40       20.68     30.40 o 
  -2   4  11        4.82       -9.54     30.46 o 
  -1   4  11       39.35       31.40     47.66 o 
   0   4  11        2.63      -12.23     24.47 o 
   1   4  11       24.30       10.32     26.53 o 
   2   4  11        1.85       -3.57     27.67 o 
 -11   5  11      127.53      126.51     34.89 o 
 -10   5  11       73.78       40.10     32.71 o 
  -9   5  11       29.54       41.45     16.96 o 
  -8   5  11      216.08      152.35     25.74 o 
  -7   5  11        9.88      -26.86     19.96 o 
  -6   5  11       40.94       41.02     22.41 o 
  -5   5  11        1.99       -3.74     20.82 o 
  -4   5  11      133.21      109.93     27.30 o 
  -3   5  11      311.36      431.00     48.99 o 
  -2   5  11      105.64       50.79     33.72 o 
  -1   5  11        1.35      -16.58     26.44 o 
   0   5  11       13.77       20.60     26.64 o 
   1   5  11        4.27      -21.56     21.49 o 
   2   5  11       18.46      -21.22     34.86 o 
 -10   6  11        3.58      -12.39     27.92 o 
  -9   6  11        1.86      -13.23     20.02 o 
  -8   6  11      224.74       93.53     43.87 o 
  -7   6  11        9.79        0.39     29.24 o 
  -6   6  11      161.75      144.60     27.02 o 
  -5   6  11       80.14       78.45     25.11 o 
  -4   6  11       82.82       59.94     25.56 o 
  -3   6  11       29.59       -2.37     24.57 o 
  -2   6  11        0.75       -8.89     24.28 o 
  -1   6  11       25.69       26.65     26.20 o 
   0   6  11      309.96      278.96     54.54 o 
   1   6  11       93.08       93.18     50.39 o 
 -10   7  11       38.90       41.88     23.78 o 
  -9   7  11       47.48       51.51     23.56 o 
  -8   7  11       44.46       67.34     23.59 o 
  -7   7  11        0.58      -24.34     20.63 o 
  -6   7  11        0.21      -14.75     19.27 o 
  -5   7  11        2.86        3.60     22.47 o 
  -4   7  11       21.25       29.16     24.50 o 
  -3   7  11       14.97       -3.08     28.47 o 
  -2   7  11       27.30      122.99     33.83 o 
  -1   7  11       10.67       30.68     34.44 o 
   0   7  11        0.17       22.63     34.34 o 
   1   7  11       13.09       -6.46     33.64 o 
  -9   8  11        7.41      -18.23     21.08 o 
  -8   8  11       95.63       28.82     23.19 o 
  -7   8  11       65.98       70.25     41.30 o 
  -6   8  11       70.88       46.69     25.08 o 
  -5   8  11      143.72       82.59     25.89 o 
  -4   8  11       42.37       27.07     22.56 o 
  -3   8  11        0.55      -30.45     62.18 o 
  -2   8  11       47.23       52.16     34.70 o 
  -1   8  11      162.55      133.24     39.60 o 
   0   8  11      162.87      201.67     41.77 o 
  -8   9  11       14.76       -1.45     23.03 o 
  -7   9  11       25.77       27.12     24.27 o 
  -6   9  11       10.80       13.89     29.72 o 
  -5   9  11        2.62      -36.67     28.49 o 
  -4   9  11       26.10       39.67     33.64 o 
  -3   9  11        6.39        1.06     45.97 o 
  -2   9  11       18.09       30.77     49.16 o 
  -1   9  11        6.06       11.01     30.72 o 
  -7  10  11      323.17      356.86    124.08 o 
  -6  10  11       57.73       73.67     34.10 o 
  -5  10  11       55.25       20.74     33.67 o 
  -4  10  11       82.98      138.54     39.34 o 
  -3  10  11        0.14      -58.78     44.75 o 
  -2  10  11       56.90       -2.21     49.15 o 
 -10   0  12      246.56      204.85     53.74 o 
  -9   0  12      291.46      196.21     53.25 o 
  -8   0  12        2.53       -0.41     39.89 o 
  -7   0  12       80.28       46.91     43.76 o 
  -6   0  12        2.64      -21.73     40.40 o 
  -5   0  12       51.45       84.08     49.65 o 
  -4   0  12       12.40      -47.18     42.12 o 
  -3   0  12      309.60      313.55     65.39 o 
  -2   0  12       65.75       20.22     50.96 o 
  -1   0  12      129.48       81.72     58.88 o 
   0   0  12       77.67      133.39     62.07 o 
 -10   1  12        8.22       23.42     30.73 o 
  -9   1  12        3.24       32.10     30.73 o 
  -8   1  12       18.36        2.84     49.59 o 
  -7   1  12        5.75       19.61     30.06 o 
  -6   1  12        3.95       -8.64     28.03 o 
  -5   1  12       37.82       -6.92     31.13 o 
  -4   1  12        0.46       16.16     40.49 o 
  -3   1  12       13.45      -12.60     32.97 o 
  -2   1  12       40.68       11.72     36.59 o 
  -1   1  12        5.27       -7.93     35.12 o 
   0   1  12       39.46       71.69     39.32 o 
 -10   2  12      116.06      116.07     35.26 o 
  -9   2  12      127.70      159.54     41.76 o 
  -8   2  12      130.68       63.89     32.54 o 
  -7   2  12       85.14       82.71     32.54 o 
  -6   2  12       31.32      -17.68     28.02 o 
  -5   2  12       10.81       24.12     32.16 o 
  -4   2  12      203.14      222.40     42.22 o 
  -3   2  12      158.60      199.38     41.66 o 
  -2   2  12      136.16      183.07     43.17 o 
  -1   2  12       65.93      112.64     42.25 o 
   0   2  12      120.48      146.87     44.44 o 
  -9   3  12       35.04       11.83     31.31 o 
  -8   3  12        8.64       -0.68     42.22 o 
  -7   3  12        3.97       14.59     30.63 o 
  -6   3  12       21.67       12.28     30.91 o 
  -5   3  12      107.61       89.57     48.85 o 
  -4   3  12       41.55       37.16     33.75 o 
  -3   3  12       14.73      -36.02     33.25 o 
  -2   3  12       11.99       40.86     36.25 o 
  -1   3  12        5.32        0.09     36.53 o 
   0   3  12        0.20       49.18     43.07 o 
  -9   4  12       59.09       67.33     33.67 o 
  -8   4  12      270.51      382.01     45.46 o 
  -7   4  12       23.11       17.79     30.29 o 
  -6   4  12       23.15       41.87     33.42 o 
  -5   4  12        0.28      -22.60     30.19 o 
  -4   4  12       40.18       39.75     33.60 o 
  -3   4  12       20.02        3.18     47.52 o 
  -2   4  12      157.22      151.49     41.93 o 
  -1   4  12      174.55      265.72     46.38 o 
  -8   5  12       13.27        3.99     29.29 o 
  -7   5  12        6.38      -42.17     28.11 o 
  -6   5  12       46.74       36.09     32.54 o 
  -5   5  12      180.32      170.91     40.47 o 
  -4   5  12      120.21       88.92     37.35 o 
  -3   5  12        3.01      -23.86     46.22 o 
  -2   5  12        0.12      -18.37     33.40 o 
  -1   5  12        4.36       20.53     36.65 o 
  -8   6  12      192.71      185.81     63.67 o 
  -7   6  12       88.34      106.24     28.67 o 
  -6   6  12        2.85        3.80     31.48 o 
  -5   6  12        1.46       11.79     33.34 o 
  -4   6  12       10.84       51.04     34.82 o 
  -3   6  12        3.40       52.62     36.54 o 
  -2   6  12       44.97       62.61     38.62 o 
  -7   7  12       45.11       37.76     26.08 o 
  -6   7  12       80.67       80.76     28.63 o 
  -5   7  12      128.60      133.02     51.77 o 
  -4   7  12      174.40      182.73     41.42 o 
  -3   7  12        4.89       -2.75     50.41 o 
                                                 
